# Supplementary material for: Inhibition of Wnt-β-Catenin Signaling by ICRT14 Drug Depends of Post-Transcriptional Regulation by HOTAIR in Human Cervical Cancer HeLa Cells
Source: Front Oncol. 2021 Oct 28;11:729228. doi: 10.3389/fonc.2021.729228 (PMC8580948; doi:10.3389/fonc.2021.729228)
Supplement: Supplementary file 2 [file DataSheet_2.xlsx]

## Sheet: Original Data
		1	1	1	1	1	1	2	2	2	2	2	2	2	2	2	2	2	2	2	2	2	2	2	2	2	2	2	2	2	2	2	2	2	2	2	2	2	2	2	2	2	2	2	2	2	2	2	2
NM_003502	AXIN1	0.054733785	-0.279379871	-0.056892473	-0.363832393	0.193483946	0.117315932	-1.197694466	-3.691383561	-1.326734999	-3.054863097	-1.360796915	-3.162029808	-3.384275458	-3.116716975	-5.03285274	-4.794805379	-4.666431436	-4.454155273	-4.323047426	-3.944880618	-2.638219398	-3.257451696	-3.427375792	-2.835051696	-2.736233545	-2.233353246	-1.970555188	-2.609513742	-2.401489618	-4.342016547	-5.410178354	-2.303720512	-2.8428728	-2.23944256	-2.458086007	-3.054957465	-2.283319517	-2.776827679	-2.429498388	-3.30744755	-2.331845162	-2.789473332	-1.979634719	-1.932794911	-2.41138087	-2.682244427	-2.369480445	-2.91314566
NM_181050	AXIN1	0.150632874	-0.370578551	0.235880297	-0.039206832	0.038169472	-0.832591321	1.018642255	-1.138589097	1.013705126	-1.945297012	2.260438893	-0.723715596	-0.603032782	-0.835840554	-0.613079378	-2.450513259	-2.374827683	-1.973167863	-2.911727283	-0.522581747	-0.909471875	-1.317135015	-1.174021112	-0.225976979	-0.071995108	0.38232265	0.257361806	-0.590980377	-0.220508944	-2.187930084	-2.354144433	0.248816792	-0.697336173	0.337776411	-0.127152513	-1.342017315	-0.006065151	-0.794679766	-0.543843255	-1.598758919	-0.354744236	-0.809459642	-0.197658681	0.275143954	-0.378821477	-0.84197451	-0.487434335	-0.874343125
BC101533	AXIN2	-0.014940086	-0.094676536	0.014786956	0.06635158	-0.521511173	0.458505556	0.681212571	0.137151887	-0.390059048	1.145672277	0.020089792	1.048950114	0.76970436	1.208048893	-2.338057526	-2.252685444	-0.78821239	-2.835296955	1.432966868	-1.973617514	0.83081215	-1.059177826	-1.740769842	0.884692863	-0.262751833	1.374166035	0.161092652	-1.831351393	-1.470417099	-1.239391449	-2.998445981	-2.949855607	-0.690727343	-1.570504583	-2.420751508	0.619106584	-1.630015591	-0.005042263	-1.129472365	-0.674447645	-0.353677473	1.924381516	-0.027232394	-1.155643094	-1.613759474	-0.440456034	-2.894387344	-0.885014187
NM_004655	AXIN2	-1.743206597	2.415121053	-0.110769038	1.232900265	-1.314560722	0.102867356	3.289282649	1.858948756	1.47474801	3.418954911	2.932920533	3.485854983	3.016156093	3.972038871	1.131795841	1.007313745	2.775422391	2.153316899	3.958917492	1.502206981	3.759903826	1.158405226	0.898290666	3.516486264	2.571762421	4.024706056	2.472010067	0.743978244	0.72540335	2.220501562	0.134064129	-0.330265529	1.995934521	1.639457043	-0.199955813	3.646792799	0.412835066	2.553688188	1.046700439	2.158620915	2.206707699	4.19355338	2.473988484	1.390117752	0.627152293	2.518211237	-0.388230599	1.600908623
AB154416	BIRC5	-0.497104816	0.56156263	-0.460435477	0.177788529	-0.202818718	0.912631079	4.643996065	0.109477653	5.826606474	5.496838354	-0.1556132	2.306252325	4.562427339	2.932812897	-0.40725222	-1.190509318	-0.564302773	-0.762581777	4.245481861	-0.254148132	5.27210964	2.914352183	3.723079193	2.964041277	3.238672428	2.33706631	3.424056045	3.858375008	3.242184718	1.314760006	1.667929352	4.058217644	4.402148497	1.466070471	2.49540306	0.996263018	3.965255867	3.706048326	3.150438949	3.462305458	3.528273794	2.475771405	2.054867864	3.3205373	2.50903447	3.628306884	2.934148127	4.654050298
AY927772	BIRC5	1.350006834	-1.541810796	0.717951247	-1.000128596	0.585005364	-2.043077842	0.756952869	1.784069765	2.02724338	-1.305790571	-1.541810796	-0.979329355	1.210965364	1.230341526	0.411493628	-1.536003767	-1.287133002	-1.113913681	-1.111110529	0.290280007	2.752815595	0.419117545	2.137073679	0.313148809	-0.139766931	1.946652173	1.076687692	0.745379219	-0.51727342	-1.660636117	-0.652657605	2.128736768	2.576341172	-0.337639576	1.112007887	0.006851594	1.373557086	1.030380047	0.653338856	1.104538411	1.533437905	0.3735314	0.049333036	1.827350868	0.789326852	1.413121747	0.784435107	0.762501311
BC008718	BIRC5	0.216350328	-0.254617763	0.360057015	-0.595255725	0.391026424	-1.290195507	1.605503013	-1.32406126	2.627935429	-2.07538081	1.682320761	0.292828252	2.269062822	1.264046488	-1.245963278	-0.810422929	0.059129945	-0.337758534	0.901312027	-2.221228433	0.802292014	-0.132576941	0.947390809	1.066979682	1.318655785	0.952426052	1.719825542	2.381887249	2.213732786	1.796449364	-0.364661579	2.453777938	2.176518259	-0.098863994	0.59420793	-0.918307913	1.643419744	1.218668256	1.464237421	0.765341832	1.034453936	0.267461264	-0.450884396	2.255628408	1.028575494	1.196287418	1.19785404	0.484179515
NM_001012270	BIRC5	0.617835036	-0.040350475	0.030301614	0.506484217	-0.358383136	-0.030951733	4.080957217	3.580439211	5.087505546	-1.134908413	0.978861699	3.306928079	4.84368581	4.194885775	4.010162958	4.15238711	3.548170556	3.455392294	3.134326668	3.109865215	2.638068837	3.807282153	4.970607526	4.39119797	5.007499871	4.902744382	5.247981379	5.395026468	5.353868987	4.919597899	4.058128089	5.251279225	4.960473014	4.341095844	4.729169762	4.323874301	5.493617199	4.569556707	4.815415338	4.630674355	4.705400332	4.229438716	4.593807262	4.124659258	4.641256372	4.968247108	4.638817138	4.665311134
NM_001202	BMP4	-0.963379297	-0.133397967	0.122100637	0.165855553	0.198582669	-0.524287895	-3.170184997	-2.891199129	-3.182864314	-4.267625494	-1.893811684	-1.50344816	-2.515743434	-1.855001176	-3.529113114	-3.486906856	-1.119314011	-4.74651019	-4.671473868	-3.427513951	-4.107898411	-3.845340437	-4.579773456	-1.844356992	-2.591849738	-3.863829807	-2.672164865	-2.317758152	-2.421554481	-2.384057016	-4.835104097	-3.12552347	-4.54825389	-2.7347016	-4.459936281	-1.035651013	-4.346507362	-2.152152231	-3.358367042	-3.050461661	-1.974539474	-0.922142049	-0.304455239	-2.154073082	-4.661513286	-3.569174315	-3.066502245	-3.768486823
BC001501	CCND1	0.114380008	-0.058317045	-0.373616092	-0.372974292	0.056051037	0.482210501	6.237289391	2.124245714	3.919126467	6.055819291	5.845876514	5.785722742	5.258389703	4.486463546	2.633517002	-0.587262778	1.997173877	2.990354337	5.127136305	4.484562094	5.797588335	5.75938781	5.780052109	5.283853182	4.006620411	4.245042205	2.80355566	5.94283712	5.0951306	2.024630045	5.984265064	3.877934343	4.197009544	5.18599172	4.350514018	6.026669891	6.139529998	5.735253595	3.244986661	5.088067058	5.598223422	5.021701434	5.142832419	4.750615402	5.381341495	4.910111117	5.004871606	4.885536639
NM_053056	CCND1	0.846431004	0.341938854	-0.699773183	-0.449018196	-2.051444745	2.485143202	2.718495322	1.722330132	2.217832343	1.99848083	3.517123352	4.771532324	4.798505671	3.400203662	3.232594272	1.768520721	3.161379899	2.040540276	2.307280154	2.365077134	1.193407191	4.559372338	4.819354696	4.172495856	3.016172683	3.48851311	2.806590222	4.668667447	4.557800909	1.94658244	4.456235867	3.328430674	3.378720345	4.92758701	3.992724106	4.717601979	4.02409519	3.697179155	2.369201965	4.535159209	4.748319968	4.388581274	4.404680983	4.619653591	4.959427817	3.43455347	4.202432019	3.345165538
BC010958	CCND2	0.571112349	-0.523983725	-0.712899877	-0.120387632	0.126313395	0.111110869	4.028091719	2.50978068	2.6019036	3.261050042	3.800066071	3.278419681	1.949877021	3.765965738	-0.304301412	-0.447413846	2.311375571	0.353405043	3.902558942	2.542418365	3.75616398	1.491214857	2.596186381	3.321839488	3.226190395	4.017165118	2.248896706	5.18133424	2.719915877	2.669040566	3.027694343	2.215961625	1.996693842	3.403362471	1.163142589	3.077399558	1.983627919	1.707809538	3.600132935	3.293134567	4.072577991	3.879568729	2.669650919	1.732308906	2.88852701	2.799604466	2.903638176	2.484158945
BC089384	CCND2	0.113844139	-0.12360326	-0.721845695	-0.889717296	0.479670563	0.330222359	2.524661087	1.530616453	0.876138229	1.630225127	2.206306647	1.851332719	0.502719767	2.128507654	-1.825005762	-1.260041068	1.489471736	-1.640348559	2.119743	0.657179938	2.09321361	0.115109908	0.897579606	1.7516466	1.607259917	2.082899528	0.476137088	3.490060023	1.001834948	0.611368286	1.366575002	0.5194803	0.194277175	1.919559528	-0.334051029	1.14093273	-0.667686038	0.371283487	1.925987374	1.478982479	2.713466549	2.183404381	1.404989556	-0.005445064	0.978768014	1.291208111	1.460871607	1.176621618
NM_001759	CCND2	0.093252341	0.765267874	-0.557564214	-0.037329749	0.036388154	-0.22834846	-1.294616895	0.2097756	-0.211379301	2.391688081	2.98911887	2.538978024	1.019809893	2.463256284	-1.430391432	-2.384342232	1.138978473	1.176938101	2.763416423	-0.297908604	3.711089535	1.031645887	2.210203733	2.826436334	1.632227694	-0.597689299	0.583141817	5.625164695	2.667351717	2.514004638	3.01103924	1.529191176	-1.062115853	2.761307037	-0.116390926	2.548581135	-0.569045292	0.537062105	2.506628855	2.400151103	3.697877775	2.741635038	2.818899891	0.20167113	1.627967731	1.736820753	2.664309884	0.658233025
AK055519	CCND3	-0.054908086	0.638140665	-1.92938125	-0.671245891	0.052894712	1.861107474	-1.592692754	-1.754869819	2.656248216	2.50436286	2.138947119	2.462199179	2.893209035	1.651228933	1.785304829	1.944341677	-0.087348924	-1.780883573	0.103050709	-0.706516878	2.420626467	2.373344448	1.98854166	2.49965519	1.991324399	1.957712244	1.911423377	2.87494012	2.524946185	1.042986896	0.494212539	2.271356364	2.185518972	2.338460432	2.367489405	1.846418818	2.736703489	2.214325067	2.158331874	1.610108235	2.060763931	2.441162973	2.628099772	2.215800252	1.36652564	2.453799746	3.23804682	3.090637619
NM_001760	CCND3	0.06098736	-0.325853118	-0.063679726	0.287172919	-0.120696308	1.04910638	4.499494766	2.561860979	5.423524959	3.293112063	4.98349017	4.614251721	4.928035949	4.048876547	4.54282386	2.057995136	2.839836714	0.614422662	4.059273406	1.067892724	1.061332716	4.871948648	4.519913632	5.13067573	4.347239914	5.052766841	4.295613195	5.444543926	4.16631993	2.071876622	2.810361125	4.483788984	4.377405665	4.381746489	4.736751128	4.272503417	4.475692403	4.511438481	4.878654615	3.991753835	4.671882486	5.046413999	5.342989883	4.192925719	3.861111873	4.909332306	5.563762585	5.518771828
BC010920	CLDN10	0.758469171	-0.044100135	-1.044497482	-0.927606867	0.042791976	1.26632103	1.28692176	-2.117640981	0.070860373	3.994144232	0.915664958	4.426730791	3.666228409	-3.360623091	-2.07699344	-2.236110293	-2.145670347	-1.381224608	3.969422477	-2.389797815	3.980033788	0.797704463	-3.30381773	3.593008813	1.735351853	1.374815283	3.987832814	-0.44317387	0.437628437	-2.054946116	3.820453432	4.110103892	-3.308621908	-2.401554486	-3.487010233	-3.210698532	-3.415789605	-3.035263167	1.015903711	-3.185174666	-3.287374752	-0.628676562	2.216956711	1.786407657	-1.89566246	-2.854982941	-3.221961118	-2.462241533
NM_006984	CLDN10	3.874736934	0.95586951	-1.295778542	-0.553115045	-1.349730401	0.398846195	1.078760241	0.805404699	-1.377920352	-0.20207283	0.819691494	3.060177927	1.706507937	0.146110075	0.676378864	1.434803821	1.484539594	3.025656982	0.794566394	1.185386611	1.295006535	-0.023033735	-0.343538427	0.618382833	-1.518447753	1.36368557	1.679871927	-0.320675436	-0.495838661	1.814860704	2.942454728	1.948126	0.044359261	-0.699264899	-0.164253436	0.037598396	-0.11002548	-1.470888069	-0.548353569	-1.392214278	-0.578129702	-0.071635591	-1.176820191	-0.183196254	-1.694059821	-0.121713253	-2.033026591	-1.150540673
BC013577	CLDN11	0.194050689	1.110551453	-3.532526551	0.902163165	-0.224268703	-4.175659207	-4.192312482	0.698819534	-2.385741269	1.64405846	1.495204401	-3.111796906	-3.491068329	-2.038434526	0.995845265	0.325351912	-0.158916747	0.446638709	-1.415274121	1.101971795	-4.289988504	-3.213997364	-1.569018624	-4.011680403	-3.590692152	-3.072956472	-3.299769693	-3.582630827	-4.118581956	0.345358206	-0.522261083	-2.268012585	-2.752889579	-4.35747481	-4.234084025	-0.266749614	-3.604322917	-0.557905442	-4.039369202	-3.320990951	-3.455559847	-2.402878144	-2.726925082	-3.740513346	-3.625995785	-2.906854265	-3.489452162	-4.135413592
NM_005602	CLDN11	-0.411620037	1.094038475	0.350988332	-0.690185272	-0.837424798	0.319873725	-4.873789638	0.73690327	-1.722998496	0.672637524	1.379892266	-4.674013733	-3.667875717	-1.283139241	0.605738419	0.486161293	0.023770343	-0.734969336	-2.236803852	0.386570793	-3.057828892	-3.57104131	-2.713329009	-4.299703589	-2.635617283	-3.997470623	-2.804582862	-4.08484959	-4.201728767	0.574552755	-0.410220136	-3.717349184	-2.527919855	-3.216507459	-4.808861195	-2.10627634	-4.842813244	-1.405904792	-4.416572974	-3.819362057	-4.101524162	-3.267333916	-3.41206174	-4.785215805	-3.996060248	-3.472315281	-3.81157104	-4.936072347
NM_012130	CLDN14	0.018709053	-0.077533126	0.004091017	0.105114754	-0.00410265	-0.223162361	-4.498474346	-5.884144354	-5.045878344	-3.882534254	-3.835928343	-6.348341916	-5.970321022	-6.559618812	-5.118954429	-6.499695845	-5.589491262	-5.504788125	-5.091059062	-4.755928775	-4.916614539	-5.034178139	-5.642136801	-5.749126494	-5.784269662	-3.76141478	-4.761515835	-5.779984565	-5.841255973	-5.54825848	-6.270179584	-5.350301128	-6.39201375	-5.198611895	-6.214909952	-6.137257802	-5.473451075	-5.326477036	-5.594193014	-5.932411062	-6.033970767	-5.922477318	-6.195591644	-5.571151478	-5.449994829	-5.633051149	-6.061307605	-4.22583538
NM_144492	CLDN14	-0.064455862	-0.096283115	-0.673135271	0.061698878	0.116333834	0.373472016	-0.568698312	-0.567043824	-1.236572376	0.942963104	0.039378285	-1.839341291	-1.151286323	-1.337580543	-0.474623165	1.071270885	-1.670136349	-1.229418325	-0.901462067	0.327595263	1.44346257	1.387375889	-1.192958337	-1.440700798	-1.241472177	-1.652541712	-1.213339288	-1.614926462	-1.734929148	1.359108807	-1.309523801	-0.888675637	-1.473561641	-1.501115319	-1.745140656	-1.181022841	-1.277396777	1.053024105	-1.721282433	-1.941302126	-1.045563916	-1.775591031	-1.859144612	-1.530303176	-1.596975168	-1.20039412	-1.666229392	1.017944006
NM_014343	CLDN15	0.849785197	-0.272157793	0.228873983	-0.530174422	0.446939715	-0.790621917	1.133965305	-0.370616044	0.543783446	1.317422226	0.588383238	0.160943618	-0.289296002	0.365236836	-1.19653856	-1.145875981	-0.864625224	-1.046269028	0.373046521	-0.634360975	1.010898431	1.370764421	0.616424571	1.605584492	1.244296313	1.423834077	-0.268235879	-0.047919707	-1.141589086	-1.783701572	-0.745796086	0.478199699	0.632766878	1.508838762	0.908634291	0.619013814	1.590537446	0.873788075	1.14889518	1.291907597	0.947453835	0.957462516	1.612822376	0.477763305	-0.430026644	0.57460874	0.332939841	1.199376959
NM_006580	CLDN16	0.097617608	2.070560761	0.227782641	-0.349574746	-0.264589971	-0.104705216	-0.419672763	-0.986198488	-0.289115482	0.455373539	2.345700986	-1.415401666	-1.044316111	-0.479418924	-0.859615049	-0.715319128	-0.317955122	0.731953177	0.622252698	-0.124307256	1.048204594	1.998243796	-0.6304719	-0.747870074	-0.184332476	0.250701585	-1.000306389	0.522654994	0.309734891	-1.114671984	2.208288614	-0.66725035	-0.885072814	-0.589950642	1.157722093	1.43562109	1.820174177	0.533449322	-1.111425431	0.143622587	-0.441269222	-0.830746432	-0.525626419	-0.179459208	-0.351001432	0.972698646	0.053247725	-1.451716371
NM_012131	CLDN17	-0.347761016	-0.020853442	0.204840632	0.057634726	-0.22175888	0.020556306	-3.034507492	-3.557420047	-5.874660544	-5.314741494	-6.027590629	-2.132485875	-6.434480935	-4.92918161	-3.989310824	-4.392688956	-5.467954222	-1.895436666	-5.664012362	-4.577914635	-5.753270896	-5.393091879	-5.812800789	-6.187974713	-5.972539173	-3.809533203	-6.469643337	-5.502522481	-5.108607045	-3.637501303	-3.553594521	-6.346385595	-5.798016763	-5.24440982	-6.025037189	-5.943230221	-2.043679843	-5.406945136	-6.255835432	-4.176595676	-0.709557727	-6.209569046	-6.349702119	-5.561673418	-6.383198416	-3.974610269	-6.664819941	-6.604680729
NM_001002026	CLDN18	-0.171794439	0.153496901	0.7414059	-0.18186674	-0.495330937	0.629979979	3.811272557	5.24272063	3.746588527	1.742371106	2.510830367	-0.654013581	1.539020804	3.729436595	4.904088733	3.266410702	4.006385777	5.484386089	4.150163751	5.124992024	3.786355316	1.807427353	1.753734411	1.943571911	2.886138073	3.088777998	0.639191167	1.278677325	1.912970693	4.905835911	4.399728477	1.003429006	3.455458376	2.176108896	-0.21351849	1.514174903	3.788641494	3.424646646	1.043209741	2.548268494	2.033059555	3.425305885	0.62442956	2.694416775	0.649636221	2.532667854	1.090398018	1.687649789
BC030524	CLDN19	0.656729689	-3.179333402	1.963513729	-2.904275021	1.139864389	-1.239582947	-1.333609324	-2.209273756	-2.138127121	-0.691120354	-0.731997332	-3.047391347	-2.714336092	-3.421256102	-2.84404377	2.225591543	-3.543817743	-3.073210517	-2.943514612	-0.962400681	-0.557292534	-3.515105238	-2.905427745	-2.717723537	-2.947631497	0.491300306	-1.764050727	-3.507851306	-3.400616402	-3.620708076	-2.969870865	-2.504787773	-3.020874467	-2.388672303	-0.978945994	-3.395118747	-3.231046597	-4.178632723	-3.145261785	-3.092062931	-2.085412853	-3.543856997	-2.963253145	-3.66376863	-3.485771931	-3.688672446	-2.388021402	-3.308419598
NM_148960	CLDN19	0.533727883	-0.322478298	-0.061847973	-0.830542713	0.059305201	0.102198255	1.615672114	1.81767533	0.341416821	1.559816723	1.349547681	-0.710238402	0.413133967	-0.948585703	1.205609274	1.33420554	0.997450905	-0.203155597	-0.504968384	3.827827342	1.92809415	-0.540302176	0.44634672	-0.434993902	0.47120674	1.327423427	0.664872508	-1.066719344	-0.875589581	0.506930888	-0.665351409	0.373971271	0.106687335	0.525711098	-0.52970078	-0.617039604	0.001931158	-0.844796777	-0.028641485	-0.869798762	0.863373802	-0.487354472	0.14729467	-0.286177869	-0.645348733	-0.900300238	0.584546219	-0.31162128
BC014424	CLDN2	1.110133698	-3.293332479	1.350401984	-3.619838168	0.92447857	-3.515101494	-0.581748727	2.604022378	-1.773817374	-1.55711435	-1.607663214	-2.43837782	-1.979020109	1.001559372	-0.027301624	1.588319827	-1.125154313	1.864248927	-2.013925276	2.605910133	-1.137234338	-2.444098354	-2.614293379	-1.462119255	-2.282154893	1.113071352	-1.895771051	-1.011569949	-1.061131685	3.553373618	0.874136852	-3.160960523	-1.998798205	0.611233087	-0.568892235	-2.173878791	-0.347819898	-1.55537059	-3.298439772	-2.042385394	-1.706921861	-2.616138585	-2.744083251	-3.141753099	-2.849327876	-1.446548952	-1.613167423	-0.554718389
NM_020384	CLDN2	-1.787293957	1.663469861	-1.00823239	0.227409305	-0.270087482	0.368217878	-2.360228867	1.330519806	-0.148322206	1.876117136	0.244813672	-2.514619529	-2.151623311	-0.060867821	0.138202743	0.576981084	-0.851423517	1.867164995	-1.127885737	2.283016959	2.16954028	-1.433182251	-0.916319143	-2.202913636	-2.146984745	1.228860503	-2.439145098	-1.648127528	-1.885979754	3.73454722	0.533931043	-2.295823054	-2.23932034	-1.627472672	-2.02710701	-1.253602248	-0.388077313	-1.328981618	-1.854929678	-1.026454743	-1.92253326	-2.074876973	-1.546819261	-1.825001785	-1.72992138	-1.720362487	-2.216205242	0.161089387
NM_001001346	CLDN20	-0.015262618	0.01510284	0.733633818	-0.04791514	-0.355721654	0.734701675	-1.632423187	-0.155777981	-2.098972411	-2.199682132	-2.402762359	-1.694292277	-1.159874491	-1.527049347	-0.721554378	-0.653140934	1.309374904	0.69590654	-0.608290255	-1.463336231	-0.308807071	0.094735218	0.096356369	-0.540918259	-0.992741145	0.046135122	0.160548668	-1.858907155	-3.046080475	-0.028565329	0.337339511	-0.274914808	-1.253517048	-1.146349859	-0.436007113	-0.453606397	0.031032352	-0.685726658	-1.121875767	-0.679587727	-1.040488387	-0.117067688	-0.897784883	-0.176285734	-1.404689282	-0.61280836	-1.399948708	-0.546825691
NM_194284	CLDN23	0.241727899	-0.374757963	0.491026267	0.097591307	-0.104674955	-0.620347552	-3.384142855	-4.757724573	-5.501514251	-4.875771105	-5.466252286	-2.262099512	-2.992706944	-4.777407297	-5.98303762	-5.740883112	-5.481393543	-5.951713095	-4.851883795	-5.7192482	-0.800813959	-1.774971433	-1.683442403	-3.193307439	-3.410837091	-4.40700292	-5.56079556	-2.15785457	-3.386298372	-5.348619121	-3.109860272	-3.836644967	-4.479362599	-4.426840715	-3.10721162	-4.47777567	-5.113112813	-3.596818591	-3.743556797	-4.088230959	-4.928101957	-4.571015471	-4.328603399	-2.91952662	-4.331765595	-3.333393096	-2.889752989	-3.887012801
NM_001306	CLDN3	-0.368415115	-0.03307663	0.089615819	0.032335249	0.410955769	-0.126877729	2.760285281	2.309377621	1.538819268	3.52473402	2.989975073	4.200285416	4.163658587	2.288892366	-0.228239644	-0.539866177	1.466922093	-0.249763104	2.220162898	-0.340514605	2.781841192	3.573643769	3.582292998	2.782203573	1.756377268	4.214864822	5.321130847	0.305434867	1.898622008	2.92993084	0.838796075	1.296867989	3.911448345	0.221386011	0.225605931	2.25336201	0.729442674	4.621633896	0.014531731	0.507973397	2.410280674	0.381573966	2.172440349	0.074436446	4.557110079	3.130712981	2.436532737	1.134416734
AK126462	CLDN4	0.029040774	-0.029637381	-0.64242255	0.347899776	-0.171149621	0.394270502	1.639714226	1.655753194	3.715519382	1.459221371	2.784330101	2.236622164	2.825268694	0.766454384	1.765609045	2.618086613	0.368612524	1.06468985	1.91944494	1.303214997	1.838125772	2.767198208	3.225069612	2.257422579	2.743645603	1.83420434	3.871813621	1.550173446	2.804229552	3.037328645	-4.197088913	2.640200818	2.680786173	3.263397844	2.4756899	2.554955251	3.159326321	2.939281605	1.802066211	3.186217135	3.023969424	2.727584077	3.027624495	1.885027394	4.221900953	3.439835387	3.461068846	1.49842983
NM_001305	CLDN4	-0.500714007	1.273299501	1.344518764	0.081618278	-0.086514063	-0.276065832	5.279058948	5.61188411	7.014661656	4.676661733	5.639586795	6.459983789	6.141139391	5.760686243	5.463713259	6.396018269	4.594023846	3.108294288	5.511634217	3.234699888	5.571571196	6.275876999	6.338425531	6.428911648	6.507765749	4.397328965	6.906488646	5.538904155	6.174043018	6.877476294	0.197812138	5.923611896	7.003394842	6.238603292	6.301881779	5.316489284	5.987555849	6.614545052	5.565112017	7.019486869	6.239269763	6.005581832	6.607903837	5.945146499	7.809478622	7.068163686	7.261111076	5.838555369
NM_003277	CLDN5	0.568348102	-3.568246874	0.442046313	-3.675368931	0.468905068	-0.640546063	-1.501009224	-3.646681027	-2.352314499	-1.565303062	-2.396830316	-1.885392984	-3.142584458	-0.353263078	-0.596791123	-1.012725362	-2.917289466	-3.497583114	-3.267014564	-0.755824464	-0.801711105	-3.366286805	-2.824046523	-1.09064852	-1.108613429	-2.123778733	-1.099931459	-2.618487649	-3.328612138	-3.794213046	-2.921363661	-2.372588313	-1.565189484	-0.95531483	-0.530368438	-2.257258057	-2.486160406	-2.908513657	-2.076767358	-2.053461955	-2.522533445	-1.467211859	-0.309098517	-2.406212959	-3.616478973	-1.903293191	-2.900709213	-2.470259325
NM_021195	CLDN6	0.381591067	-0.520309638	1.153013841	-0.692804148	1.529686464	-0.612754947	2.291655204	3.8830533	1.629808375	3.081705088	2.153066982	1.248106904	0.194239636	2.837616707	4.242944102	4.545179162	3.005436434	3.594120143	1.639994554	3.336885896	1.178362862	0.206957199	0.125652833	0.866211526	1.107769888	1.961596885	1.050890756	0.230400053	-0.402139676	-0.208993813	1.339829515	1.065894299	0.779459693	3.620853504	2.051691071	0.407656687	0.712301616	1.202468067	-0.132666925	0.260863975	1.34996931	0.925460104	1.30318585	1.124664585	1.17408778	0.485624232	1.064852935	0.476678542
BC071844	CLDN7	-1.189397758	1.309945313	0.054028695	-0.056131049	-1.445272212	0.883665672	5.285372851	5.500978531	5.714681401	5.455828844	5.804597594	5.598389358	5.156614297	5.814769135	5.312077686	5.246895991	5.264044356	5.642321291	5.635291726	4.481635739	5.382915898	5.704969791	6.473655179	5.059613279	5.498321139	6.06059315	5.505232374	5.596057526	5.873062345	5.72545803	3.033055657	5.754695453	5.515678516	5.734545274	5.100281301	4.689357046	4.959699487	4.868011025	5.110435921	5.701043066	5.658975398	5.032850751	5.68097831	5.452849222	5.706710205	5.86904726	5.301995645	5.003151392
NM_001307	CLDN7	-0.107766739	0.100273264	-0.760035204	-0.47849637	0.11049916	0.718490626	4.987516673	5.407576143	5.889606635	5.381714452	6.016801676	6.27132873	5.605564092	5.066517975	5.018643625	5.052309963	5.107808541	4.333238413	5.566403431	3.390512826	5.448324445	6.002307962	6.014200026	6.193883721	5.590030471	6.228528662	6.09857259	6.434833561	5.893367097	6.078200786	1.209233014	6.180195981	5.815717447	6.548672545	5.497041437	5.562490262	6.044099127	6.092713458	5.043410633	6.068001565	6.294176897	5.18745951	5.473191156	6.183579759	6.31026054	6.12538089	5.582809697	4.623386958
BC058004	CLDN8	0.534881886	-0.06882834	-1.196375995	-0.154253148	0.065693649	0.407720034	-3.925601039	-0.846417459	-4.066980278	-4.31780989	-3.93146535	-1.886861168	-3.597883489	-1.981714878	0.209376461	-0.829032557	-1.281211929	0.218878204	-4.699771798	0.151714848	-3.859833925	0.911991299	-1.040248786	-0.535079099	-4.483810788	-2.016467681	-5.013323836	-4.57149083	-4.86138866	-0.253288346	-1.989138903	-5.040000812	-3.595588576	-0.766557347	-4.737669686	-2.769395656	0.247101916	-0.749728394	-4.711105933	0.34006348	-0.919652401	0.107850635	-4.686283125	-2.915194609	-4.360632975	0.84871563	-4.819076526	-3.672373407
NM_199328	CLDN8	-0.110483516	0.224253188	-0.309620705	-0.455886047	0.102621088	0.366665746	-6.561718801	-2.766141285	-5.468956514	-2.283953713	-5.002999027	-4.543050465	-6.012997012	-4.393893392	-3.444363292	-4.048416932	-3.268814089	-2.486941519	-5.765127318	-2.116392489	-6.227149052	-1.33920643	-2.943865852	-3.766812298	-5.651839969	-4.963727206	-6.416928476	-5.556279363	-5.44184527	-3.220711363	-3.898280332	-6.272596658	-5.748860988	-4.320345836	-5.534014322	-4.362903349	-2.729386047	-3.925623576	-6.829173869	-2.407653418	-4.046743046	-3.370142723	-6.445876343	-5.687344863	-6.558210183	-2.234156659	-6.081751245	-6.237001193
AK091002	CLDN9	0.154090764	0.133662905	-1.189864186	-1.259889838	0.188132159	-0.147322846	-3.033331291	-4.283538046	-3.784033899	0.311795106	-3.082348753	-3.69528044	-2.615490258	-3.351633004	-4.1451506	-4.012508288	-4.657230568	-5.039438851	-4.120647399	-3.712720307	-2.523743419	-3.21267152	-3.664015051	-4.894492867	-4.091473536	-3.656116184	-0.561268476	-4.526906122	-4.344534035	-4.382546775	-4.802962458	-2.730014678	-1.349784766	-4.574614501	-4.005428084	-3.538098672	-4.653368584	-3.808503851	-5.13114471	-3.960564735	-4.285868853	-4.101228882	-2.45950312	-3.823906647	-0.779484473	-4.096873325	-2.589642109	-4.296747
NM_020982	CLDN9	-0.525639941	0.064016837	-1.324249556	-0.066989896	0.505631981	0.843218522	-0.427244038	-2.006230376	-1.17500995	2.364428	-1.66768377	-0.894394338	-0.529149068	-2.091952622	-2.500147457	-0.518347019	-2.346271337	-2.197597108	-2.573850034	-2.003956199	-1.089651238	-1.992703132	-1.29063652	-1.937981679	-1.424341185	-1.578115739	1.323518084	-2.419250405	-2.370178733	-2.541202173	-2.414450407	-0.613475001	0.31818833	-1.969360437	-0.839913938	-1.429198032	-0.79347634	-1.322400792	-1.923766645	-1.786178989	-1.183978978	-1.739423538	-0.520888244	-1.384396681	1.350284153	-1.029752564	-1.569531333	-1.893660938
NM_001904	CTNNB1	-0.959321515	0.049232901	0.069754894	0.194224229	-0.646395125	-0.050972547	0.884196503	-0.616933823	1.984097922	-1.433643281	-1.520412498	1.396423997	1.754224406	0.902075765	1.295732728	1.195903614	0.80114574	-0.159495257	0.851059608	-4.114609988	1.671838193	0.827584279	0.213667935	1.57526889	1.046268565	1.189851355	1.02983895	1.706966134	1.396667412	1.242254641	-0.224785299	2.142653329	1.737959405	1.493797977	1.272735671	2.090015892	1.543370348	1.347191101	1.206414492	1.370606535	1.194952718	0.747073383	1.457471012	1.891101574	1.063102549	1.205657122	1.783767173	1.037629671
NM_001554	CYR61	0.133965302	-0.027572613	0.487246343	0.001838658	-0.350859629	-0.001841004	3.804258228	4.665604169	4.011137623	4.551977604	3.746136757	3.774385881	3.939910773	5.260380316	3.737731933	4.460232626	5.178799412	2.909427536	4.122905155	2.44191443	4.539795038	2.597873304	3.387289766	4.485230931	4.784608088	3.580855347	4.805964826	4.466682859	4.203608741	4.807433598	4.110655748	4.893195199	5.184739722	4.779681989	3.52028165	5.001672443	3.116849361	3.937576164	3.956959911	4.087091623	3.595549146	4.25457265	2.954474216	3.980022027	4.731292828	2.921097207	3.475507524	3.790409926
BC001539	DKK1	-0.071346394	-0.025437082	-0.387675616	0.218470051	0.024996344	0.145865632	1.898247576	4.885562624	5.405308548	6.469420141	4.543569195	5.234199962	2.710196538	5.235806212	5.154289648	3.63342371	3.613573971	4.228101387	5.53390114	4.434993472	5.208379184	5.193639165	4.916772899	5.524373266	6.490954234	1.285007932	2.118118617	6.196033844	4.354790987	5.611392484	2.251639771	6.495538453	3.847853455	4.920237144	0.611499532	5.470925514	5.342199759	5.683145172	0.238131212	6.128098433	5.401059053	5.913219812	5.126269456	5.90179295	2.038282107	3.183085131	0.747158007	2.600009276
NM_012242	DKK1	-0.225806571	0.149335155	0.317313963	0.009721304	-0.009787254	-0.084984488	-3.126253917	-1.760775811	-0.777132216	-1.755110944	-1.650219639	-0.716499639	-3.679563624	-0.897121115	-2.240479001	-2.39506209	-1.54359835	-2.723012988	-0.877487595	-1.588129238	-0.66253886	-0.925460841	-1.008097017	-0.803576744	-0.003264977	-4.115781148	-3.842313273	0.240858533	-2.093094865	-0.765210616	-4.246738246	0.194721991	-2.607401843	-2.049209676	-5.57757897	-0.593420451	-0.745561223	-0.859552225	-5.917432908	-0.149598326	-0.987897323	-0.010364861	-1.058595458	-0.540245583	-4.471652761	-2.73859861	-5.380418607	-3.887094978
BC075077	DKK2	0.56732473	-3.248219293	0.227869493	-3.934589467	0.607386044	-0.270737408	-0.721053115	4.07712853	-1.201914305	-3.086511759	-2.48244686	2.844033589	-2.614871668	1.051258091	-1.263167671	-1.904944409	-0.632362841	-0.478564697	-3.361614076	-2.237396711	-3.58876126	-2.630732588	-2.647415585	-1.98524904	-2.187648864	-2.451488288	-3.794999112	-2.701280534	-1.350292568	-1.467482162	-2.716978447	-4.135093195	-2.934355838	-2.1522389	-3.488381357	0.441152877	-3.791340673	-2.09609409	-2.470968316	-1.939785392	-1.928098553	0.356369584	-2.084208246	-3.426883429	-3.208180916	-2.962341189	0.583956052	-3.445064633
NM_014421	DKK2	-0.397554066	0.317700285	-0.140633793	0.455589968	-0.313399874	0.128134262	-4.788949239	-5.07877955	-4.979644529	-5.094092403	-5.005801032	-1.388235601	-4.85198062	-3.782698438	-4.337108457	-4.268245161	-4.935452974	-3.484711186	-3.848002691	-4.287726694	-5.236664116	-4.476692037	-5.32414231	-3.316096147	-4.156620713	-4.809520479	-4.938778191	-4.308325285	-4.801468672	-4.524311595	-5.042580945	-5.117642064	-4.179069167	-4.871690042	-4.467989406	-3.844946081	-5.0386867	-4.79462002	-4.898741981	-4.76690456	-4.75536187	-3.592963598	-4.742492804	-4.730975244	-4.312009491	-4.312469725	-3.832747276	-4.38038874
NM_001018057	DKK3	0.363389074	-0.241233147	0.20661589	0.915697439	-0.766181399	-0.480393551	-2.111656945	-1.733098478	0.222632761	1.771897155	-2.660978492	-0.234392491	-1.323932792	1.250808485	-2.672734116	-2.444500919	1.136168282	-1.927779941	0.939683965	-3.315001333	0.452617137	0.768435827	0.947828743	0.653822186	1.307823547	-2.428401554	-0.73864941	2.172749314	0.831298674	1.353560609	-0.448003618	-0.562642503	0.725919036	0.247293794	-2.605036356	0.725508352	1.69862164	0.990111947	0.88054283	0.939662629	0.743046894	1.766182588	0.639094651	1.046727703	0.603866918	-0.660573339	-1.675069194	0.660237901
U32331	DKK3	-0.260501232	0.221083782	0.546366298	-0.168959959	-0.909995197	0.151230595	-2.109917846	-1.016598553	-2.091026441	-2.445347051	-0.583587147	-1.912996841	-1.774251751	-1.920389599	-1.828181502	-2.029507695	-1.904224211	-0.488255514	-2.169586939	-1.008275478	0.077576863	-1.434309777	-1.646526514	-1.470110885	-1.624095621	-1.941654569	-2.114324373	-0.938524871	-2.12032438	-1.369663895	-1.903764772	-2.27377779	-1.686096568	-2.19909538	-2.129842398	-0.536342224	-1.305581173	-0.850530862	-1.25224151	-0.738780417	-1.078136932	-0.956644718	-1.721975174	-1.177962633	-1.493761268	-1.406708905	-1.983917821	-1.223409663
BC107046	DKK4	-0.435857105	0.366711416	-0.551643482	-0.119709258	0.223129227	0.110532813	-0.015572815	-0.39006697	-0.606743639	-1.236258572	-1.177302192	0.687128687	-0.770569693	-1.506861101	-0.864967607	1.646607247	-1.290644708	-1.244978417	-1.499744027	-0.094286905	-0.788818741	-0.753236228	-0.120438645	0.449401623	0.653212449	-1.765982599	-1.338969968	-1.394278073	-1.216938891	0.424158941	-1.355045693	-1.459877643	-1.761340377	-0.921956357	0.591747424	-1.358478249	0.323056456	-0.776292743	-0.519384789	-1.399120466	0.164380927	-1.060322511	-1.184730652	-1.774495861	-1.264832896	-1.472628806	1.636204949	-0.994523538
NM_014420	DKK4	-0.174862887	-0.330242217	0.747576003	1.029066371	-0.933384216	0.155941269	-0.338654826	-1.191419203	-0.768897571	-0.450661464	-0.185387806	1.529820794	-1.743957251	-2.214566486	-1.912814243	1.767958654	-1.870591353	0.562004412	-1.750775415	0.439809588	0.139854366	-0.459891277	2.027490471	2.109596234	3.004597013	-0.643572543	-1.209256579	-1.04118034	-1.432615723	0.634845265	-1.422038012	-1.397011844	-0.494831519	1.218150194	-1.274586954	-1.064369146	2.684257556	0.726079251	0.2205291	-0.324531161	2.045250238	-1.546559652	-1.778674773	-1.47031225	-1.829314082	-1.468931877	3.270453718	-1.991569288
BC030581	DKKL1	-1.359316402	0.942684663	-0.259982772	0.220208724	-0.834909002	0.759429595	0.410575101	0.033768088	0.817425224	-0.578382709	0.243094377	-2.424850484	-1.395868441	-0.971003404	-0.005107205	-1.655322805	-0.056244599	1.483490749	-1.603823918	0.291070004	-0.166433516	-1.829060104	-1.458557837	-0.821777211	-0.663337509	0.462143656	-1.416937367	-2.583827636	-0.131063062	-1.395577886	-1.906943635	-0.51686568	-2.779230691	-1.275741171	-2.696610495	-1.477667762	-1.894338081	-1.16348192	-1.406380918	-2.035182011	-2.1133458	-1.501172068	-1.683854735	-1.816464454	-0.280373165	-2.069213409	-2.010390435	-1.96210281
NM_014419	DKKL1	-0.988327902	-0.019443878	0.339205518	0.019185305	0.089483679	-0.308049765	1.477917083	0.635512317	-0.321085111	0.960790498	0.837016636	-1.384507803	-1.73922848	-1.618041544	0.57128946	1.988955075	0.724614038	0.946701779	-0.974805635	1.198686425	0.50511663	-1.660045695	-0.754459352	-1.301837883	-1.029127511	0.378419671	-0.171018375	-1.585572666	-1.814229423	-0.187086967	-1.538745602	-1.180118732	-2.218487969	-0.298553463	-1.712521449	-1.79511547	-1.423515763	-1.733885619	-1.133208053	-1.455454395	-1.582523136	-2.1024418	-2.135770319	-1.360964783	-1.209997619	-1.996318794	-1.511455788	-0.623621457
NM_003836	DLK1	0.058256901	-0.060708702	-0.260839669	0.109606156	-0.24895389	0.094844907	-4.307612769	-3.031861625	-3.982678675	-2.917301705	-4.723220114	-5.816612651	-5.639350051	-4.357820153	-4.967393923	-3.820519116	-5.062744423	-5.450277891	-3.425449923	-3.063875189	-2.684723094	-6.056207873	-5.719989739	-5.964880179	-5.789838912	-4.066186181	-4.179995326	-4.178313319	-5.570165359	-5.214338131	-5.200869818	-5.538259836	-4.64167425	-3.336053778	-5.149901906	-5.402962639	-5.538259836	-6.116766131	-5.892871504	-6.018930118	-4.896129115	-5.636019011	-5.617515671	-5.905670649	-5.808386818	-5.891856453	-5.587843194	-5.531710092
BC050454	DVL1	-0.803811761	0.721451846	0.053133721	0.378817459	-0.760110785	-0.055165684	1.355738937	-0.281508988	0.234134583	0.785768202	1.962689734	-0.73757518	-1.282003636	-0.111342904	0.307656864	-3.022647443	0.247383232	-2.355266143	-0.704285264	-0.309892833	1.081296363	-0.916320662	-0.458231716	-0.346612994	-1.831832607	1.962715769	0.217231635	-0.681919795	-0.939522703	0.532001511	-0.274288848	0.676404083	-0.737185704	1.216182398	-0.608903899	-2.077038083	-0.253980853	-1.364293499	-0.692003686	-1.514341767	-0.571834331	-1.616433759	-1.180933754	-0.695782828	-1.331608305	-1.457361563	-0.807491348	-0.26196672
NM_004421	DVL1	0.058732118	0.388815692	-0.061224944	-0.298840249	-0.846893795	0.230455213	0.608131605	-2.598333258	0.547130545	-2.172175767	1.203664966	-1.218547611	-1.633860998	-2.334668991	-2.547500511	-3.741768328	-2.013470581	-4.183609626	-0.636005692	-2.827350994	-0.832049397	-0.883559549	-1.115257939	-0.745821818	-0.012634728	-0.384106135	-0.343057087	-1.179323143	-1.640895218	-3.685087683	-3.520485117	1.056313231	-1.5771017	0.046915831	-0.585059104	-1.14535287	-0.042447323	-1.777555433	-0.547643186	-0.640125688	-0.134067703	-2.085655726	-1.130810073	-0.301092316	-0.858257036	-1.85494822	-0.944839896	-0.331782449
BC014844	DVL2	-0.49360271	0.286082719	-0.114682981	-0.115506238	0.619402351	0.106234081	1.938298975	1.089129038	1.485530281	-0.299820159	-0.321693027	0.247772425	0.119144646	-0.006094623	1.354026346	0.67955817	0.582321721	-1.033356851	0.497118981	0.608027442	0.364856748	0.289105565	0.228423157	0.540553642	1.043705761	0.695082023	-0.013949964	0.538059802	0.583128909	-1.134784448	-0.454497712	1.182455021	1.485973472	1.118934952	0.274622103	0.983918841	-0.513670777	0.458232861	0.345071282	0.516508315	1.129320555	1.004134184	1.834282817	1.489463358	0.856873189	1.259641684	0.623131392	0.918249988
NM_004422	DVL2	-1.42295246	0.335438493	0.280270214	0.047507488	-1.720862309	-0.04912532	-1.695703498	-3.693119568	-7.190149407	-3.16680661	-3.361664022	-3.305695164	-3.408116388	-3.615262639	-5.558304063	-3.011660227	-2.782302038	-5.52753928	-2.570476157	-5.104138329	-2.770655401	-3.030747212	-2.967345155	-2.553753978	-1.813052043	-2.532102458	-2.863539738	-2.746287148	-3.258066691	-5.366731783	-5.413344069	-2.118429871	-1.77114513	-2.362492305	-3.314647829	-2.381387852	-2.843177387	-2.714958946	-2.497685376	-2.750208226	-2.15443342	-2.103797672	-1.376764242	-2.275747001	-2.525951747	-1.795223555	-2.854598494	-2.430244192
AL110278	DVL3	-0.048738752	0.951189323	-0.037074114	-0.415245891	0.056493274	0.036145211	0.59043427	-1.639864469	0.682528783	1.27133358	-1.6040884	0.113804999	0.49339123	-0.267036846	-0.504680863	0.235354497	-0.165065613	-4.395967493	0.271648234	-3.293210961	0.832233382	0.415804579	0.09315532	0.251493408	0.27650008	0.147122625	0.479766171	0.407348859	-0.23467733	-0.888211485	-1.102504933	0.521401533	0.941369858	0.498403923	0.132821353	0.376995233	1.124087764	1.122285639	0.898113576	0.45575459	0.514646313	0.172188154	1.713793943	0.375633606	-0.161203331	0.311653666	0.394707643	1.073444452
NM_004423	DVL3	0.50306893	-0.49250453	0.020565791	-0.020863204	0.175865416	-0.388783663	3.549993489	2.560648072	4.571149991	4.399238267	2.936027238	2.743963041	3.647352762	2.921947296	3.790270756	3.819629269	3.93236587	-1.150247575	4.702433932	2.599602394	4.421600525	5.000801249	4.064110389	3.252761494	4.210428879	3.002426439	3.840630377	3.506864744	3.453520267	0.487271274	3.393903862	3.899715476	3.900378587	3.477838996	3.386859708	4.112021672	4.678549815	3.809894766	3.2811892	3.669276659	3.248555154	3.103088167	4.582581045	3.041019301	2.987147118	3.089686947	3.608556695	3.260284518
CR605456	EDN1	0.995795866	-0.116321361	-0.042729013	0.041499805	-0.710808415	0.145817215	-2.851921156	-2.180179633	-2.225002532	-2.051921924	1.916212203	-2.759559039	-1.66620381	-2.211938838	-2.559657172	-1.937319382	-2.234397079	0.674181184	-1.626943337	-1.350405149	-1.760904534	-1.578868566	0.111240027	-0.996732715	-1.745438483	-2.570026498	-1.696517664	0.085414939	-0.027740781	-1.267596838	-1.958407841	-1.729996913	-2.622864636	-2.488714459	-1.840763399	0.009359786	-1.627947551	-0.352877257	-0.891442202	-1.550831643	-1.717414326	-1.396163843	-0.405930673	-1.068859719	0.639659402	-2.223771126	-1.717168405	-1.629776731
NM_001955	EDN1	-1.644747307	-0.801652658	0.604048643	0.374527352	0.608556229	-0.507202879	-0.921474574	1.592048499	-0.087570091	-0.214117158	1.940346536	-0.456920728	0.273163618	2.240476925	-0.45141096	-0.152810406	-0.398191392	1.557654745	0.741081777	-0.361614287	2.054336373	-0.721812293	1.125172233	0.819086712	0.816570891	-1.649337379	-1.698267387	1.309503423	1.374381107	0.050505987	-0.640931367	1.131206228	0.364103757	-0.767534901	1.027979334	0.240129352	-1.229586791	-0.091236179	0.328832112	-0.168756152	0.28743073	0.601112882	0.658952514	1.089860092	3.008451928	-0.002507358	0.567616802	-0.174914762
NM_001956	EDN2	-0.075128181	0.21808951	-1.61826081	0.491613305	-0.043211302	0.041954595	-0.320805226	-1.004925464	2.709868425	0.353580784	0.355655451	-1.593805063	-0.1005306	0.718644758	1.700995248	-0.975402757	0.249435553	-0.722224258	0.462108939	0.183654875	-1.362461557	-0.240989527	0.367087269	0.564016975	1.301011547	-1.57660583	-1.415853869	-0.281831552	1.617632618	-0.91909365	-1.95672385	0.700537433	0.979944596	2.036518887	2.443188216	-0.981128059	-1.475397659	2.000336922	-1.410346607	1.847055715	-1.389696275	-1.39871993	0.089745126	2.361922997	-0.589178416	-0.523117197	-0.857164226	0.468858131
DQ096281	EDN3	-0.001678257	-0.1927786	0.153503641	0.001676307	-0.324327372	0.32551137	-3.775768809	-3.463727079	-4.825068687	-0.950538566	0.388357431	0.600304258	-4.829036324	-4.803350416	-3.981273838	-3.810491632	-4.8797954	-4.959932694	-4.883959295	-3.782493345	-4.175826312	-2.425566149	-5.013962649	-5.054964479	-3.442625618	-4.157249489	-4.873613811	-4.95124331	-4.77208314	-1.874340562	-2.80811018	-5.30351913	-5.007410538	-0.06061632	-5.106703927	-5.337799139	-5.244331563	-4.942301544	-5.357585005	-4.082911889	0.656804297	-5.566620575	-5.450440576	-5.141010883	-4.723342748	-4.542302823	-5.102568651	-2.620337991
NM_000114	EDN3	-0.222415844	0.647512407	0.064741123	-0.067783448	-0.566852065	0.709856802	-1.512574076	-1.615155689	-3.1748508	-0.944928578	-1.374859104	1.538393682	-3.945385118	-2.562782149	-3.430404851	-2.79127282	-3.484843187	-1.948789523	-1.922953221	-4.080253504	-2.269347803	-1.164949547	-3.979877448	-3.615127537	-3.666219585	-1.67593528	-3.59962527	-2.723655591	-3.480385813	-1.592663405	-2.096092049	-3.695875143	-3.600903702	1.456069746	-4.234676059	-4.014418175	-4.165842031	-4.042424398	-3.496531254	-2.725114459	1.846795249	-4.429609755	-3.996867262	-4.305040083	-3.925848811	-3.318088326	-4.520285172	-4.024570762
BC052979	EFNB1	-0.472378454	0.355269662	-0.750550846	0.711558808	-1.141847286	0.700418365	1.693304578	-0.046983602	2.620429179	2.33762396	-0.157511857	0.580853962	1.245588059	-2.429368199	0.4307259	-1.468902197	-2.965820093	-2.132730116	0.453789971	-1.36155899	0.128484079	0.037837439	2.223983081	1.543002654	1.831300063	-0.680648321	-0.864448614	1.854008653	1.926609401	-1.915440225	-2.889327269	-0.676360497	-1.623113567	1.206389983	1.896401349	-0.470036515	1.374355366	1.747181929	1.858207419	1.330422222	1.494372217	1.783105482	1.74406699	1.230100336	2.315087294	0.471320484	0.361936866	1.380294037
NM_004429	EFNB1	-1.069746687	0.137987012	-1.723568955	0.071823816	0.09080812	-0.075587729	1.011721575	-1.10802179	1.401741656	1.042412242	0.926201573	-0.118887917	0.250303151	-3.143538387	-3.8985996	-3.250451481	-2.821955407	-2.70046769	0.08484333	-2.948316385	1.491880376	-0.941705493	1.161701956	0.955114111	0.866585872	-0.680689363	-2.432633606	1.255949101	1.415180781	-2.684051878	-3.721104609	-1.97888419	-1.985618036	-0.295288042	0.948418015	-0.731589986	0.636593383	1.207990256	0.584510481	-0.207650858	0.691522972	0.778064684	0.640203988	0.330870114	1.33686102	-0.510854871	-0.651269038	0.375750664
BC069342	EFNB2	-0.280052696	0.09794047	-0.105076774	-0.668869078	0.166660208	0.452934017	-0.87739102	-3.146782352	-0.288621275	-3.416569123	-3.800318625	-0.503834917	0.366419288	-1.344720651	-2.085766264	-1.892731335	-0.87739102	-1.21249021	-2.089900427	-3.277677784	-0.216620104	-1.921911056	0.226945725	0.336386258	-1.100845247	-2.856480659	0.644030162	0.252633038	0.893126805	0.279315525	-2.075434373	1.606693427	-1.63153967	0.282188671	-0.128390737	-1.04719292	0.128520559	-0.174274256	-2.501078456	0.225418135	0.433662936	-0.144134837	-1.70334882	0.018689729	1.22028815	0.398104866	0.156456498	-0.496435358
BC105956	EFNB2	-0.194989011	-0.681774749	0.171745431	0.273797273	-0.901132891	0.389740173	1.350111101	2.782265964	2.948850883	0.15826322	2.546211544	2.248919543	2.71299396	2.134650882	3.743700424	3.417092225	3.093655103	0.98560615	1.385592426	2.824805647	-0.054876556	1.343897811	2.722073222	3.096754994	2.342993925	2.627114795	2.858482064	2.269940289	2.799599253	2.457956323	1.361802217	3.415011026	2.128840069	3.150203991	2.63432735	1.746585471	2.736336789	2.648198866	-0.032751485	2.464370603	2.940252973	2.291675583	0.483276931	1.929552388	2.731807854	2.808477812	2.523749051	2.176241707
NM_004093	EFNB2	-0.805899923	0.141213748	0.502178688	0.297645593	-0.493415737	-0.156550808	-0.632316858	-0.883072651	1.688042871	1.708546579	0.70355301	2.005560472	2.358668846	2.020614758	-1.289435767	1.497398853	0.853990624	-1.748174707	0.932731157	-2.026537986	3.527699521	0.742175883	3.09482407	2.588096678	1.430993398	0.945356255	2.321229724	2.40013185	2.608871103	1.789812846	1.386480289	3.116393309	1.7842324	1.879980235	2.153441909	1.088617664	1.758768797	2.077557834	-0.744836535	2.701060105	2.511671832	2.038267843	1.933379041	2.479163654	3.154529929	2.589011032	2.497210531	0.366029384
BC042944	EFNB3	0.516245386	-0.811543954	-1.065104526	1.459612348	0.75429699	-2.023597461	-2.831468476	-2.857349361	1.140424582	-0.439180804	-1.155301229	-2.379583484	-2.225224034	-2.174049245	-2.668083914	-1.117708117	-2.667964422	-2.567830286	-1.553648988	-2.433354872	-2.273168525	-2.010689153	-2.930651008	-2.320846443	-2.249852157	-2.460161393	-1.990103925	-2.776956261	-2.312572201	-2.648884783	-2.415173704	-2.383463717	0.364898485	-1.690373003	-3.098334792	0.173266533	-0.307690008	-2.239395267	-2.890399428	-2.024294257	-1.371079434	-1.593110687	-1.00035267	-1.405176562	-2.386954389	-1.944687557	-2.427481936	-0.903660165
NM_001406	EFNB3	0.643464696	-3.041968095	0.767099576	-1.191247752	1.214640019	-2.922261937	-1.971446203	2.09690125	-1.391417349	1.303873273	2.27059478	-0.907981778	-3.524077327	-1.124888373	-0.367273953	-0.269493122	-1.229768773	1.277675924	-1.920365058	1.854466902	-1.443243	-2.925660484	-3.018268611	-1.846882388	-1.790289504	0.586907869	-3.652967296	-2.585110794	-3.797131479	-3.292184558	0.148588125	-3.637604024	-1.081545516	-1.010616437	-2.716209025	-1.178948679	-2.827109672	-2.024959895	-2.48770705	-1.233215094	-1.17315182	-1.5061044	-1.484311213	-0.861187853	-2.546860051	-1.221017045	-3.385649159	-3.229418575
BC069692	FGF9	0.001110177	-0.355371831	-0.001111032	-2.532586168	0.326037545	0.220453153	-4.49599014	1.674148509	-3.559078716	-4.246775742	-3.610382054	-0.139456918	-4.636114685	-1.224973999	0.633660659	0.590801149	-0.371280135	2.119086843	-4.13309006	1.161120178	-4.589660528	-4.334485939	-4.347689465	-2.547854204	-4.066323504	-0.275484591	1.226651032	-4.399465576	-4.209781423	1.286864652	0.115373094	-4.666648302	-0.087779951	-4.020486142	-4.558671243	-2.593722892	-4.329547373	-4.274612011	-4.313186394	-4.438268276	-3.935239476	-2.561734985	-4.782364468	-4.020311466	-4.063412209	-4.10940577	-4.256128472	-4.599716777
BC103978	FGF9	-1.677228565	1.01065691	-1.919020737	-0.938972279	0.564032447	0.758414162	-2.527028363	1.965804265	-2.141714715	-3.519793009	-2.227932411	0.487969354	-3.381279807	-0.013740807	1.60471316	1.284076753	1.339644015	2.423456781	-2.182139598	2.038087636	-2.549453341	-3.208029499	-3.35245912	-1.297908913	-2.550557737	0.039920461	1.742332599	-3.779815367	-3.441859599	1.895486746	1.189312906	-3.712298235	0.279335952	-2.303559541	-2.435182285	-2.239854312	-3.873591797	-4.07557785	-3.647301579	-3.675364341	-2.652199543	-1.882423229	-3.994707918	-3.340463758	-3.636536773	-3.640438709	-3.775849196	-4.38005898
NM_002010	FGF9	-0.206980812	1.279900161	0.199090601	0.033005896	-0.738655913	-0.033778718	-2.966189254	2.348482892	-0.898639366	-2.947263493	-3.408987329	1.02787288	-3.832151408	0.343427016	2.596407513	2.059386363	1.899306453	2.978634763	-0.637804662	2.723237889	-3.271072811	-3.260652791	-3.810949268	-0.305230152	-2.685282484	-0.085750436	2.252545919	-3.502679834	-2.761126347	2.272501309	1.717988358	-3.583200166	0.771628829	-2.750043202	-3.257571592	-0.973525262	-3.627517359	-3.604855841	-3.721916946	-3.516030619	-3.48442957	-1.394036472	-3.263623626	-3.253285911	-3.572869126	-2.854584814	-3.396871322	-3.447817917
NM_003862	FGF18	-0.027871686	-0.231601341	0.027343417	-0.249392562	0.63449652	1.647810086	3.040413227	4.916320182	2.603446761	3.220028672	2.091230279	0.8899173	0.523354472	3.623504442	4.501135187	4.872641982	3.46373693	3.284165922	0.799649456	3.280235348	1.746032897	0.699222291	1.378428871	0.745543518	1.541533564	3.526788607	0.993295517	1.976608937	0.559129696	0.708936739	3.367753297	0.82872292	2.679622152	1.807117465	2.318141711	1.287262595	0.775220234	1.69448474	0.8418043	1.593596163	1.385385113	1.270631567	1.301962967	1.239363294	1.33059131	0.443944826	0.644828726	0.472109949
AB191261	FN1	0.103157636	-0.111105722	0.970116181	-0.631337991	1.062776478	-0.407130176	2.654595485	0.840437189	3.977291151	0.93792429	4.281295843	0.646428299	3.561790381	3.898110527	-0.327604301	0.274972624	6.063024501	3.039523945	3.281390063	3.431061301	0.70744742	4.442168121	3.983600363	4.169203872	3.079337764	1.15086066	3.088609905	4.573385009	4.293333478	4.913816169	5.1641033	6.042552687	4.042105787	1.859975198	2.486310315	4.718578298	3.018332657	6.094289189	3.753022668	4.203827542	2.118683199	5.029556553	3.125137391	3.650520165	4.23896112	4.401991514	5.738647436	3.739340091
AY450391	FN1	2.159534135	0.410023894	-0.383520115	-0.025514389	-0.646027162	0.025070991	1.363612321	-1.156878633	2.975877469	3.876629235	3.260258215	-0.149066428	3.177720526	3.424679186	-1.543373238	-0.052822501	5.300319342	-0.263097766	3.014664925	0.042729997	3.483273532	4.465784341	3.799766252	3.834279277	3.289339051	0.737088667	2.471440667	4.224232235	4.088698333	3.89498657	4.659672386	5.501923896	3.861142443	0.778453265	1.807640218	2.982943952	1.982157133	5.199739993	3.159143106	3.423966771	1.335809706	4.027945519	2.733328159	2.588908988	3.627801553	3.744096055	5.48580818	2.704692941
BX538018	FN1	-0.329866074	-0.931015092	0.761604077	0.268302231	1.520990599	-0.496636884	0.952727464	0.171530829	1.09361436	-0.197890365	-1.892409908	0.731656511	1.709773777	3.31539468	-1.692670703	-1.517619587	4.21007873	0.197969518	1.657049455	0.270805275	-1.723273484	3.734832494	2.290851893	2.66086635	2.809674625	1.722235496	1.136570231	2.919567014	2.436291747	2.520262871	3.442514345	4.319210336	2.992263553	-0.361750145	1.502068116	3.01194113	1.071149989	4.224658946	2.680249882	3.090181085	0.212819717	3.626312973	1.522895605	1.93770142	2.743483912	2.784551686	4.332449713	2.629136933
CR749317	FN1	0.237605826	-4.053599898	0.628195289	-1.528792766	0.639689146	-0.284606344	-2.563156448	-4.102695005	-0.487422717	0.906091653	-4.700986774	-3.327262022	-0.382074747	0.833203187	-1.236132105	-2.202755977	1.975929698	-3.714302063	-0.870459063	-2.821273663	-0.008229663	0.551474875	0.277791236	0.244729749	-0.9470102	-0.89408312	-1.073437099	0.705047313	0.100769477	0.257648741	1.35373719	1.56535605	0.095039008	-1.901059501	-1.143994661	-1.388445866	-2.199030757	1.661375454	-0.353171889	-0.114991125	-2.296875459	0.800846748	-0.898241851	-0.551672556	0.315991538	0.325441018	1.678560282	-1.320204174
NM_002026	FN1	-0.116467096	-0.815276743	0.458922496	0.107763131	0.563808129	-0.527937905	1.682194153	1.215321816	4.403354853	4.830446089	0.800934653	1.390473255	3.879891261	4.554243932	1.49072279	0.295530003	6.285736057	0.851875515	3.669859022	3.206398141	0.380534977	4.947796967	4.244479974	4.318937024	3.855358737	3.093159139	3.024564251	4.565497299	4.103046947	5.050677434	5.11573134	6.082869476	4.35631041	2.991072364	2.946010812	4.276682549	2.620457015	6.28781182	3.889621442	3.807622171	1.868758688	4.795261371	3.457416025	3.41911435	4.285991365	4.59706995	6.337312893	3.669562182
NM_054034	FN1	-0.187081876	0.165583186	0.316012359	0.6087334	-0.721548737	-1.08365148	4.097558371	3.110557277	4.179079278	4.282745641	3.641774216	1.671170725	3.871217157	4.169919452	1.641576425	1.972070625	4.698203255	1.294421793	3.964795907	3.167391969	4.261705882	4.147331623	3.747481521	4.086808595	3.694089424	3.596251465	3.267507017	4.043297368	3.887673439	3.908326216	4.046181542	4.601589323	3.684585909	3.062929742	2.941028949	3.384911154	2.829919199	4.549318499	3.517516569	3.943313016	2.616150921	4.303804001	3.815037586	3.473135552	3.846947136	4.134354053	4.795549115	3.442608271
NM_005438	FOSL1	-0.958602059	0.188788785	-1.955168487	-0.217266679	1.127953107	0.227040826	2.135360425	-0.029997794	3.701893182	0.482199998	2.456245727	1.655119612	0.282342015	0.222474261	1.082381063	1.352843456	-1.275787787	1.087475897	1.425031759	2.401142685	2.6195103	3.077835681	3.070379541	3.165608515	3.114711063	-1.45936088	1.524931557	2.532242618	2.431089736	-1.232120896	1.385372605	3.340236703	0.921501251	2.6085345	3.857551785	-0.048006071	3.483385877	3.405638007	1.383043097	4.7413603	3.000366744	3.292938954	2.647000016	3.22401911	3.087053858	1.68095427	1.529162163	4.888641224
BC022791	FOSL2	0.265542083	0.097744055	0.100768449	-0.104850713	-0.19046867	-0.171753785	3.603721622	2.872235971	4.34235926	3.36760979	4.519002088	3.518739818	3.007779598	3.096074656	3.723594924	3.159635421	1.879536366	-0.878299808	3.098836891	0.75478638	3.801787074	3.571837788	3.45193136	3.558957775	4.229158715	3.847296954	3.621830553	3.405499904	3.623668913	2.693090331	2.925264307	3.795790602	3.815599951	4.116205152	4.074337616	3.732785532	4.12335447	3.790940554	3.856003835	3.832717666	4.108772338	3.33119091	4.149956981	3.641859463	3.794697396	4.002858178	3.852773219	3.91696177
NM_005253	FOSL2	0.740737027	-1.647378941	1.677266565	-1.807977529	1.865634624	-1.603968987	1.531347342	-0.127671278	3.15401715	0.909221803	0.306363994	3.031665657	1.844043318	0.894505444	2.257807386	3.635020954	-1.60629612	-0.657319472	1.623530017	-0.633284628	2.190900722	4.122098419	1.731178984	3.405019674	3.522721469	0.115119225	1.591493162	3.474316098	3.492522205	-0.264206431	1.021861469	3.704146765	2.091837778	3.736897097	3.750368281	3.516101825	3.863620891	3.218705334	3.814794437	3.031998478	4.076434304	2.897206691	2.807177741	4.053919595	3.960459905	3.814884453	3.760795374	3.130056871
NM_003593	FOXN1	0.174424204	-0.520278141	0.487668394	-0.198450461	0.650464723	-0.965387376	1.479510785	0.455996158	0.871802254	2.361957665	-3.947516416	1.233164548	-2.499329233	-0.196815484	-0.402706696	2.511985839	-2.212665341	0.192613337	-0.169877114	-0.111714774	-1.933667348	1.67946435	1.934804377	-0.081285699	1.213039911	-1.149695362	-4.223838349	-0.344074289	0.792663358	-4.287436124	-2.199368139	-4.045584158	-0.917871933	0.937430902	0.950611474	1.343063415	2.682229966	1.965819885	0.452243641	1.82000635	2.641090344	0.847406116	0.458616942	1.453180278	3.213293222	2.075691851	1.564992276	2.488206625
BC004107	FST	0.481802389	-0.091311026	-0.518587727	-0.035953815	0.337097213	0.035079544	-4.242921382	-2.414396869	-4.720553561	-2.505137175	-1.81268922	-2.134465702	-2.197792559	-0.627046287	-1.014770428	-4.079465314	-1.091090011	-3.268755742	-0.781491948	-2.663567526	-4.633880439	-2.076762549	-2.43888757	-1.507530181	-1.345781661	-0.300710128	-1.334511472	0.036753399	-0.494641787	-5.13590926	-5.417928801	-1.227408099	-2.98014377	-1.019995922	0.163015991	-0.776342568	0.177996164	-1.468345573	-0.911853661	0.586163009	0.809122483	-2.208886733	-2.242950966	2.200728285	-1.770121943	-2.028711707	-2.549381546	-2.192362496
NM_006350	FST	0.036953802	0.565478826	-0.278134883	0.919349145	-0.742863604	-0.037925291	1.414087341	2.644915543	2.42835096	-0.276063741	-0.291535592	2.639244176	2.925303914	4.20083966	4.908467795	2.176272979	4.689399804	2.363166255	4.162542144	2.441528881	-1.294963036	3.972749115	2.91443255	4.059953135	3.964597528	4.154899554	3.596838876	5.03806462	4.617394824	0.643155825	-0.774504015	3.87342978	1.147887856	3.965450193	5.658536108	4.023864929	5.071551678	3.365861653	3.916436538	5.296019846	5.598849618	2.669761326	2.899478735	6.880206827	3.250898794	2.888336337	1.708756576	2.939005543
NM_013409	FST	-0.291985947	1.99524812	0.063274818	-0.477549147	0.944925821	-0.06617778	2.60893568	2.358855933	2.156520377	4.734888374	4.131817897	3.504837003	3.840201683	4.835692719	4.110169985	2.45655673	5.539087446	0.417553459	4.395599434	1.321639888	4.744784736	4.641972536	3.88408581	4.710796626	4.625966775	4.714265141	3.981776788	5.922676538	4.874867073	2.267437784	-0.745937375	3.936705265	2.676288303	4.281931824	6.141974615	4.852892649	4.312617929	3.735334339	4.580968758	5.053952007	5.644257952	2.6475719	3.608850003	6.956470018	3.490537345	3.360730933	3.087996307	3.21982626
BC051271	FZD1	0.214643101	-5.384176641	0.119358163	-0.095333242	0.089422208	-0.098358787	-2.505973344	-3.417070307	0.311740318	-0.091030829	-4.511689216	-1.096055394	-0.458617082	-2.453127925	-1.985435763	-3.188211733	-1.247474928	-5.52378472	-2.469439224	-5.078112948	-2.68163523	-1.385708226	-1.880598369	-0.727565574	-0.304987662	-3.995975628	-1.246070701	-1.01874209	-0.903382877	-3.120755807	-2.910497282	-0.331862731	-0.59252663	-1.392796597	-1.536544826	-1.067891732	-0.89241347	-0.566500081	-1.643440343	-1.483344725	-0.290327462	-1.017768112	-0.63848988	-1.412852237	-1.153726662	-1.449083473	-1.361501181	-0.651715359
NM_003505	FZD1	0.782868019	-0.387536263	-0.886511102	-1.168216751	0.305172148	0.40656116	-0.433325695	0.540080803	1.890554284	-1.546990824	-1.890077584	1.854188234	2.163733126	0.994493113	-1.840452951	-0.744945461	1.085744218	-2.554799033	0.728088136	-0.085992458	3.021871475	1.460059737	0.883426244	2.376251432	2.182730305	-1.818257982	1.375401469	1.766759704	2.4835115	-0.215050064	1.262446055	2.607112148	1.004871538	0.539132345	1.283089614	1.653796601	1.03159191	2.482439997	0.866876602	1.537368094	2.549397193	1.975135644	0.440849101	1.363166708	1.847967142	1.310941319	1.644535571	1.38029513
BC074997	FZD10	-0.307871551	-0.092656145	0.033351928	0.638344036	0.234564692	-0.034141234	1.494297141	0.379300263	2.023264197	0.596541925	2.987612017	3.912404531	-0.017424551	-0.671511791	1.423289019	-1.313610832	0.364964634	-1.093108109	2.905504061	0.649674585	4.195382893	3.637997335	2.95570821	2.742335935	2.190882012	-0.20042272	1.035416558	-0.685570326	2.095612739	-0.530253217	4.130694719	-0.111766997	-0.731300668	1.523195175	-0.276369659	1.295183644	2.658881647	1.958777829	0.930583541	1.354821051	2.635142204	2.840546263	0.416006508	0.244794984	1.068548075	2.566863653	0.404097724	3.539853748
NM_007197	FZD10	-1.046034998	0.321587902	-0.119441718	0.110304698	-0.955969277	0.317357363	-2.168138541	-2.23977519	-2.100585327	-4.477043455	-1.235355063	0.023533917	-4.461090933	-2.637137449	-1.092939969	-1.760611046	-2.899723227	-3.873170025	-0.979435573	-3.33174218	0.026827127	-0.176902393	-1.341889501	-1.425149615	-1.598396618	-1.701297654	-3.223738705	-5.030223646	-2.491423193	-5.698525666	0.228800844	-3.889178845	-4.471539644	-1.685465079	-4.285638363	-2.151067722	-1.332623256	-1.568218813	-3.539096647	-2.431803263	-1.576493115	-1.250217527	-4.032885754	-3.603742797	-3.477446298	-1.832299335	-4.209190122	-0.505698405
NM_001466	FZD2	-0.013670672	0.013542347	0.043766837	-0.161857979	0.116246918	-0.261138207	-1.65082629	-5.183412312	-2.574185237	-2.816682814	-3.736450163	-3.455122373	-1.670419591	-3.798951887	-5.184608041	-4.564152112	-3.728349879	-5.54082801	-3.020951625	-4.74578803	-1.372192764	-4.055269123	-3.148564207	-2.600008973	-3.040316602	-1.270493504	-1.866868585	-1.797756818	-3.331491536	-5.062321707	-3.448584807	-2.127680791	-2.557244943	-4.132057851	-4.441710796	-1.549336816	-4.137063705	-2.638824424	-3.07074903	-3.814178059	-3.511662526	-3.160165454	-2.314900882	-4.166825293	-4.205273391	-4.048858325	-4.235670017	-1.850287941
NM_017412	FZD3	-0.042382314	-0.029997167	0.029386135	-0.700452097	0.613775069	0.78126875	-2.138574692	0.293612519	0.079374017	-3.081057325	-1.700150449	1.62568033	1.358820081	-1.492732823	1.841790392	-1.121787176	2.471554768	1.195328861	0.218020491	1.530194485	-3.431713684	-2.418592706	-2.209440096	-0.693074145	-2.924401861	-2.847461108	2.06881892	-0.578689909	-0.391216238	0.432639237	0.870775664	-2.710269191	0.149240848	-2.477325728	-3.134740316	-1.511417886	-2.56587909	-1.522913556	-1.231545842	-1.551576107	-1.625313918	-1.145851364	-2.575152837	-0.930972515	-2.758590876	-1.437823842	-0.591247498	-2.341300536
AB032417	FZD4	-0.004597836	0.040672251	-0.027249977	0.092602293	0.004583229	-1.597297951	1.154787157	3.25897372	1.968254124	1.173496818	3.082624134	3.197730024	3.142801853	3.093120895	1.861222111	1.537187914	0.914542604	4.101539494	1.603889006	1.960795636	-0.815351568	1.998346801	1.501388908	2.188885217	2.34830427	0.204727824	2.894461691	3.38753733	1.497899897	1.197278153	4.18936953	5.084853935	1.782485171	0.446745184	1.414323219	3.66998832	0.698597855	1.954097629	0.905640047	1.220301049	0.858924286	3.26156053	2.074249238	1.9423264	1.042507542	2.509037099	0.353481069	0.43858003
NM_012193	FZD4	-0.644876701	0.016435767	-0.01662517	-0.227844467	0.694506885	1.114713962	-2.620665414	0.792664808	-1.367189794	-2.589271042	0.53309612	0.476560264	0.257749251	0.346247796	-0.18134496	-0.691651172	-0.419500849	1.670755554	-0.36292876	-1.018747276	-3.943986649	-1.009510466	-0.811550201	0.102604957	0.367957092	-0.884243888	0.567226427	0.669131169	-1.106964799	-0.209515219	1.784346453	2.213185666	-0.451262608	-1.237923142	-1.62440152	0.779371139	-1.886254621	-1.352892977	-1.658250344	-1.113562457	-1.791819263	-0.295168722	-0.343232958	-0.787384844	-1.726726597	-0.248487205	-1.9771233	-1.412850827
AK024850	FZD5	0.090885041	-4.791167622	-0.096997736	0.306748797	0.301277816	-0.117201211	-2.219024078	-2.428857948	-2.070688302	-0.384557996	-0.274178521	-0.472115609	-1.309509823	-1.571911908	-2.155629434	-3.21001722	-1.933033466	-1.667295017	-0.681526042	-3.538794238	-2.655813357	-2.537403089	-2.345416538	-1.666606403	-2.615388852	-2.66492522	-1.05070424	-2.885843063	-2.795500097	-0.77442109	-1.538431917	-2.900762933	-1.60263908	-2.031514184	-1.175125607	-1.424823374	-1.226653317	-1.954402714	-2.932361525	-2.327692718	-2.00918692	-3.079250306	-3.182530939	-2.365919253	-3.187859109	-3.038890091	-2.485810034	-4.491125916
BC114346	FZD5	0.03736195	0.297436944	-0.109854637	0.058075424	-0.070454525	-0.038355307	1.681090274	4.659079173	6.442373063	2.010561039	2.583370165	5.503597906	4.459204802	3.496088076	2.405032237	2.809814395	1.705851145	-0.394030388	6.317265533	2.398958866	3.308447905	3.059533315	3.56585237	5.241242079	4.639251829	3.617009169	4.941794379	1.879008104	1.841803622	2.800381667	1.21924367	2.894453636	5.050228324	3.22063928	3.956669974	4.91935667	5.263609461	5.048239551	3.470791613	4.315153148	4.640141847	4.450820676	3.940452393	3.449724816	2.514295954	2.935220177	3.282748626	4.90526305
NM_003468	FZD5	-0.979789769	0.16940359	-0.424581183	-0.108811839	0.139379714	0.101177409	-0.861432986	-0.525947541	1.215930551	-1.090912638	0.717057629	-0.01705388	0.244466765	-1.231163691	-2.292383042	-2.922458013	-2.811217682	-4.129256234	0.696663854	-1.111665534	0.294571264	-1.122861999	-1.101130324	0.021288476	-0.06131253	0.094505278	0.325025029	-2.7430607	-1.878126682	-1.582461756	-2.014166022	-0.59262551	-0.105393857	-1.133246505	-1.179844498	-0.161309338	0.489004366	0.094060714	-0.845146252	-0.686953297	-0.054985979	0.260069637	-0.677613508	-1.118670319	-1.071918745	-0.943026955	-1.137852103	-0.810592776
AB209734	FZD6	-0.567544891	-0.035081583	-0.736171085	0.056679793	0.134718927	0.034248726	-3.668832518	-2.546492628	1.343305986	-4.482288257	-4.90950502	1.661624181	1.585275499	2.40024202	2.735560636	1.689156217	2.265750075	1.492870996	-0.051886061	-1.234647788	-5.123242098	2.466422269	2.40263769	1.850807093	2.191470281	0.867972614	1.755675423	2.463119208	2.425713589	1.05081789	0.486408978	0.003625148	1.821734042	1.037416212	1.703493428	2.425992271	1.729132515	2.237648307	2.089630816	2.136503294	1.383906702	1.997958253	1.090401997	2.885339951	2.567720559	2.735003628	1.758481324	1.444657781
NM_003506	FZD6	0.433217226	0.001114187	-0.255376832	-0.001115048	-1.199646656	0.517000569	-1.61261097	-0.754054192	2.044267592	-1.258812862	-1.58398127	1.762673447	2.383953825	1.439635724	2.051830904	-0.221403649	1.080730034	0.538105837	-0.131455948	-0.813938791	-0.41629964	2.972516059	1.878520112	2.905208833	1.862616481	-1.624510746	1.541848381	3.246343953	2.916923578	0.639912583	-1.587197811	-0.11816402	1.718918546	0.820458733	2.157265251	2.738308086	2.208938768	2.666666639	1.698737789	2.083584992	1.946117063	1.832680775	0.738486205	4.480819122	3.413840307	3.682355622	1.794991886	1.539495249
BC015915	FZD7	-1.383199252	0.159300377	-0.05447285	0.052490695	0.154127293	-0.299116194	0.594091718	-0.357802811	-2.283409343	-0.813906893	-1.802745676	-0.004214407	1.420222558	-0.347183053	-0.750293928	-0.109859818	1.362328759	-0.258987673	-0.664787502	-0.607922739	-1.294554208	-0.635999699	-0.598868633	0.0681712	0.132701186	0.80734431	-1.305108563	1.34953285	0.930347944	-1.521585581	-1.491456533	0.562850783	1.592774337	-0.539879378	-0.249148226	1.272436033	1.597598313	0.659362634	0.111768906	-0.269195248	0.290724747	0.103595344	0.243418816	0.289238402	1.76371529	0.893815418	2.281696078	-1.626408926
NM_003507	FZD7	-0.054669905	-1.060272449	0.169962838	0.594300492	0.052673645	-0.606435151	-3.554810291	-0.549833822	-3.405307272	-3.421194885	-0.090618975	-0.591351478	-0.170746819	-2.108430084	-3.891780107	-3.557083648	-3.37430987	-3.52784513	-0.215581854	-2.919469512	0.383709356	-1.843880335	0.489959338	-2.85236361	-1.862868703	-2.181041127	-3.196712208	-0.298555108	-0.740672329	-3.615048058	-0.757878027	-1.514540362	0.048591699	-3.474826642	-1.206284746	-1.076973791	-0.307317896	-1.594499473	-1.573902789	-1.791688091	-1.574252563	-1.386784662	-1.579776315	-1.352071286	-0.056332486	-1.233697506	0.486507724	-2.459821397
NM_031866	FZD8	-0.148912908	-1.362834986	0.134970258	0.909865238	0.637159425	-3.246671721	-2.76069049	-0.642420809	-3.111028517	1.19306599	-2.065177433	0.660904453	1.844904694	-1.179017759	-2.608503972	-3.532792968	-3.250437532	-2.55206087	-1.03877522	-3.47747331	-1.969992039	-2.650731624	-0.332831987	-1.930296294	-1.89999253	-1.884632474	-1.755994737	-0.761936048	-0.557238621	-2.947792225	-2.271629681	-1.981128998	0.674043936	-2.77407492	-4.071983458	-2.21854088	-1.654536357	-0.559731447	-3.018436785	-2.368550127	-1.206023337	-1.751362328	0.419981003	0.283359818	0.943829284	0.093061315	-3.645727207	-2.584318657
NM_003508	FZD9	-0.099821664	0.575013859	-0.175945557	-0.305777013	0.093359599	0.164121275	1.168781759	-0.296424432	0.671572798	2.2444215	1.831960805	0.066095414	0.49694151	0.184379656	-0.203692548	-0.321180397	1.037996532	0.042442297	0.476681195	1.578949663	2.215970459	0.196338135	0.272911853	0.47336316	0.895716764	2.333309577	0.559349909	0.370578704	-0.019936585	-0.494963002	-0.045062367	1.256268833	1.277484101	0.305876911	1.271072168	0.084984539	0.835490337	0.184316265	0.201319806	0.041970034	0.185103908	0.600423488	0.469871308	1.727027931	0.276012707	0.03167548	0.205948266	1.090728864
NM_000805	GAST	1.092758867	0.029624061	-0.030245132	-0.466952761	0.577162911	-0.398781811	0.890604246	-1.005655682	-0.602548426	-0.170310776	0.089236304	-2.080820718	-1.929843061	-1.9874956	1.73216103	0.138665368	-0.862021588	-0.839340527	-1.621965331	-0.616821223	-0.435500202	-1.55267405	-1.776750065	-1.733289423	-1.262813987	-2.101959299	-0.531280424	-2.4131996	-1.967178026	-1.152272239	-1.133626289	-1.760011421	-1.289138108	-1.021093831	-1.960098616	-2.001398129	-1.525751176	-2.224631671	-2.090873835	-2.55289435	-1.953074784	-2.326301727	-1.925051328	-1.26382256	-2.138767836	-2.00977955	-1.663292069	-1.098718721
BC027984	GSK3A	-0.424594073	2.500375256	-0.728582944	0.3276318	-1.418935321	0.739407951	4.431026907	3.565500764	5.046832504	4.052326119	4.215658421	4.149363793	3.847624926	4.496989139	2.588444792	2.369390489	3.573012327	0.738737405	4.643520496	2.675233692	5.019902518	4.287239923	4.655598668	4.368508335	4.372576682	4.250732049	3.854422909	4.216143036	4.311476754	3.592344632	3.939974294	3.969320686	4.211919861	3.810065531	4.345941434	4.731591108	4.769678558	4.719748768	4.910557357	4.215906878	4.594553038	4.505136102	4.829906816	4.143286812	4.274382559	4.238556875	4.459612692	4.758333709
NM_019884	GSK3A	0.272560429	-0.291492432	-0.71874688	0.142234402	-0.157806425	1.474538816	3.745289123	3.171695506	4.835177183	5.101131373	3.526308691	4.009177505	3.871060111	4.116651356	1.361051001	0.60323151	2.105579522	-0.866133908	4.517699657	3.505536697	4.409263574	4.637436688	4.924920069	4.715719455	4.591866886	4.266648673	4.080270602	3.968457865	4.018972193	2.637015637	3.871209387	3.829333264	4.543822478	4.171291661	4.486544663	4.060260988	4.286225759	3.814888886	4.654971624	4.268521456	4.631878995	3.74944294	5.090202499	3.600343671	4.241523217	3.474062526	4.026005726	5.130533962
BC012760	GSK3B	0.802688183	0.470733856	-0.604841461	-0.513231884	0.129402087	-0.142162723	5.883120355	4.842823641	5.803301423	3.943460996	5.302330001	5.173875713	6.087222907	5.425913401	5.905130492	4.377538903	5.823979446	5.273180902	5.637629781	5.275254516	5.341337356	6.253542622	5.917944265	5.649513066	6.214107502	5.365146903	5.681368025	5.93676131	5.879252785	5.448247413	5.548680031	6.071533698	6.234467048	5.968354044	5.685274068	5.405353542	5.777610462	5.961207664	5.608229101	5.848047868	5.547040196	5.378907252	5.456637705	5.903028223	5.457284622	5.753585918	5.79542396	5.48384945
NM_002093	GSK3B	-0.959908184	0.250154937	0.591905191	-0.298359747	0.247105519	-0.65634055	2.169698223	0.443127292	-0.741702152	2.277156407	1.778818417	1.778573448	2.097931017	1.624739877	1.421312241	-1.086745941	0.981338048	-0.090852891	1.299862824	-0.080787546	2.212802394	2.314708682	2.40961868	1.209687284	2.128552103	0.535134372	1.726625695	1.626088578	1.391460772	1.134001326	1.73543472	2.306839263	2.301971205	2.003266924	1.515847473	1.761491829	2.465188271	1.243319912	1.650949099	2.337141951	1.775872585	1.369337493	1.599538581	1.782565456	1.359927	1.575465207	1.636651811	2.66985986
NM_002165	ID1	-0.367755692	-0.316329137	0.325096904	0.419700208	0.229366507	-0.272855113	0.797778437	-0.732977122	1.832234401	-0.497419431	-0.22009957	0.83690827	-0.062521804	-0.043721732	-5.04076514	-3.035661666	-4.382437485	-1.011224737	-0.627804612	-4.888967747	0.997061561	0.045487818	1.12013557	0.990994502	0.644469976	-1.012445382	1.628662421	0.390511365	1.087134368	-1.369856694	-0.521308758	0.030149741	-0.41310676	0.931826566	1.508114561	-1.24154588	1.010228764	0.232318261	1.429361797	0.141093774	0.690999508	0.723995654	1.384296431	1.091543425	0.016414403	0.65215125	-1.28102942	0.389917704
NM_181353	ID1	-0.207125467	0.534445313	0.181087895	-1.379149239	0.531885472	-0.463381358	1.308968363	-0.49211245	2.520263257	-0.563679287	-0.489640854	1.96059214	0.825541895	1.443291095	-4.409032583	-3.306948807	-1.003082501	-1.968613245	-0.363705221	-3.760072503	1.301196438	1.054724161	2.351051474	1.799400925	1.57832354	0.696912565	2.411665295	1.148480545	1.704405787	-0.19739094	0.349047303	0.233023762	0.874188959	1.60120984	2.3289636	-0.681238083	1.562313597	0.675175337	2.120509245	0.52698019	1.353478167	1.084433943	2.095456616	2.267332774	0.527519322	0.998758674	-0.511463187	1.369731962
BC030639	ID2	-0.523092026	-0.512257617	0.57190445	0.377263244	0.418409858	-0.51577764	3.208479527	0.986659914	2.881531349	3.583194703	-1.553598294	2.751322515	3.131919471	2.866396951	1.883417116	-0.34448978	1.419179906	-1.421542597	3.178979261	0.392824469	3.57300288	3.194479973	2.766211734	2.090658159	2.568345531	1.901560355	2.755657383	1.178935667	2.758253028	2.608265152	2.678742339	1.274235256	1.985820771	2.074782466	2.232761961	1.944503777	2.621188589	0.85967291	1.47566576	1.752744131	2.251118715	2.245366106	2.013537121	0.785592069	1.627822717	1.957303345	2.684482626	2.884664121
NM_002166	ID2	-0.328221748	0.466301603	-0.603443583	0.267214973	-0.970204897	1.002228861	3.008688357	1.863424265	2.846309902	2.895000179	-1.508796668	2.66166813	2.701659408	2.244189692	1.901089524	1.072579587	1.632862815	-1.462686365	2.908530501	1.891747155	3.046053832	2.762436465	2.412553808	2.15901816	1.743993928	1.43332878	2.493539329	1.067373111	2.073402174	2.618953882	1.851719015	0.945255763	2.185665207	2.012051188	1.991529849	2.084344321	2.082780769	1.635785427	0.00153357	1.855514974	2.099617741	1.841524254	1.277260747	1.147691566	1.576959697	1.497564152	2.024810165	2.792741381
BC003107	ID3	0.019430249	-0.152968621	0.233743879	-0.218222645	1.003550884	-0.019695513	6.737939641	6.009954635	6.822682435	5.382824436	6.375121056	6.0330212	5.340362397	6.389508258	1.72043313	3.212215839	5.447995674	0.47752327	5.628814229	3.171771814	6.53184566	5.664058093	5.866380052	6.563911975	6.877607099	5.817396509	6.647913092	6.737082172	6.825856499	5.298744592	3.739767002	6.124348177	5.539043511	6.510529187	6.615104529	4.151526472	5.906385617	6.085993443	6.367593524	6.174635298	6.043297833	6.305221478	6.533270945	7.191419737	6.491671274	6.44943717	6.550710307	4.712851956
NM_002167	ID3	-0.449283935	0.416657686	-0.759047577	0.45048403	-1.720005889	0.342092418	1.656684548	0.00317782	1.824713485	-1.391517561	1.189894379	0.825604409	0.043050113	1.039731818	-4.403933808	-4.164370437	-1.485403665	-4.393303175	0.21661076	-4.312600216	1.276734312	0.297713622	1.157135994	1.361766777	1.612551227	-0.425813331	1.480369286	1.936827504	1.606992199	-0.316481825	-2.664227082	0.719120244	0.185112211	1.215326875	1.656481046	-0.78686032	0.902099946	1.97431575	1.541785964	1.094648111	0.624972203	1.738342054	2.013086194	2.644503236	1.371191861	1.136065688	2.239527275	0.130251784
BC098393	JAG1	-0.296827049	0.246054419	1.507700032	0.787567791	-0.844664714	-0.762839916	4.193235026	3.505407386	4.719739932	4.576802047	5.211324326	3.944487648	3.829456848	4.771281852	4.726745073	4.186320526	5.151147526	3.845770088	4.598317481	3.140194793	2.412605504	5.33112665	4.334514765	4.723946254	4.523453726	3.868837973	3.931535238	5.616096293	4.43000637	4.036112602	3.859244336	4.15399266	4.612460287	5.027754853	4.836274162	4.561736535	4.076756607	4.832060915	4.942495964	5.276809974	4.440493147	3.910734918	3.524573076	4.645712145	4.927481698	5.485267686	4.200955627	3.27205158
NM_000214	JAG1	0.003885333	-0.003895824	-0.729281202	-0.589572894	0.039172676	0.673584488	0.854265063	-0.213125053	3.239093903	2.976208158	2.650827916	3.207075415	3.11484811	3.910261965	1.309543697	-0.514149833	3.730171229	2.255533639	2.960634051	-1.14441343	2.47165714	4.505054397	4.249138307	3.760692791	3.916899595	2.341274115	3.014205774	5.409400554	3.976611633	2.286425	2.675048194	2.986945346	3.092440829	4.009540241	4.234705893	4.633714217	5.110454426	4.313739481	4.822918635	4.291488777	4.149768552	3.111611008	3.099028059	4.135036557	4.313271703	5.384383073	3.32052227	1.863078589
NM_002226	JAG2	-0.449034984	0.270481785	0.351587395	0.29528997	-0.333171747	-0.391772189	-0.653665909	-1.237034298	-0.369604551	-2.603329914	-3.25795941	-1.163552832	-0.68866317	0.050538634	-1.767003884	-1.701946443	-1.151315444	-3.962570319	-1.60559367	-2.153451375	-0.533877464	-1.049241389	-1.116801097	-0.372651271	0.214991232	-2.27180178	-0.148209812	-1.474007228	-0.446115155	-4.863248007	-2.733650313	-0.222408856	-0.112125463	-0.52276791	0.669924989	0.601911148	-0.407853679	-0.604657963	0.193625659	-0.489131734	1.018441262	-0.019450791	0.179129767	0.547268636	1.043271444	-1.485048372	-1.798884061	-0.052334678
BC006175	JUN	0.931459107	-2.994693946	1.752405995	-3.360916051	0.902144429	-2.930619812	3.553488728	4.257619198	3.688936202	4.153326825	4.523084959	1.928153464	3.552743983	4.082515009	3.444510592	3.367013924	3.470794054	0.835871354	3.687942411	2.183010059	3.809656303	4.031566353	3.45427847	4.388577228	4.282720497	3.827790724	2.249313315	4.175954831	4.04623451	2.81515819	3.35104646	3.144621422	3.930193589	4.255821289	3.635348837	2.481505772	3.081367175	2.802960775	3.008826925	2.736643464	3.10350273	2.804873157	3.567819946	3.645795541	4.26878435	3.714939994	3.891437696	3.758704537
BC068522	JUN	-0.668242976	0.034784227	0.555762623	-0.035643659	0.300239329	-3.868150504	-3.923803363	-4.199632123	-4.50509941	-1.043736706	-2.034712021	-4.27621498	-4.163924658	-3.097765469	-3.874350358	-4.323083521	-4.132048062	-3.949755865	-3.011062766	-3.499481302	-4.079955885	-2.093318725	-2.75910003	-2.259712949	-2.190481129	-2.736120259	-4.609960044	-0.298373435	-1.429072645	-4.643776591	-3.305324607	-2.140632207	-1.758805215	-3.599110952	-1.671410451	-1.490113641	-1.136116256	-1.970495945	-1.643130034	-2.96017414	-2.398287215	-2.208424613	-3.118720898	-1.66444963	-1.080854473	-2.899853455	-2.285469339	-0.710622665
NM_002228	JUN	0.187935963	0.137648653	-0.799082357	-0.150091893	-0.001879364	0.001876919	1.885734595	-0.567764526	2.309922967	1.491790617	0.610873491	0.778066928	3.09680518	3.156911148	0.342954298	-0.216050883	1.217999392	-0.493258962	1.615628057	-1.903724786	-0.94722257	1.703058529	1.998988315	2.203036474	2.410975749	0.007237211	1.087547114	3.518471037	2.742350325	1.58090727	1.392174077	1.602894368	1.543943941	2.665713373	2.396810741	0.85617526	1.059092729	0.827085287	1.597997975	0.705670444	1.150447278	0.953033071	0.883807728	2.058459418	3.27942935	1.841767435	2.683889113	0.889172988
NM_002229	JUNB	0.009531586	0.342211292	-0.293070935	-0.195541918	-0.009594978	0.291570804	1.19696414	0.757529989	2.277830859	1.901732276	0.697647193	0.35508813	0.155062983	0.717288641	-1.855239244	-3.283158797	-1.684354548	-1.739844675	1.224996545	-1.39152982	2.0115668	0.991003708	1.120588118	1.140091214	1.314956959	0.899235426	1.352544684	1.514028523	1.301069433	-0.459283559	0.72138472	1.162228091	-0.29845897	2.07008993	1.435701967	0.544434551	2.249719105	0.870310374	1.930366536	1.132719627	1.976342473	1.419320633	1.068312936	1.253170003	1.902652919	1.228946983	1.028962889	2.12573624
AK223630	JUND	-0.005982862	-0.409589213	0.197585952	0.005958154	0.704701423	-0.257197774	2.5087678	-0.105426751	1.983861515	1.757127484	3.277315106	0.382448815	2.32698916	1.884871762	1.74244892	1.84282505	0.054283751	-0.360302272	2.205852092	-0.750910513	0.154680976	0.524597676	0.764613506	0.778908005	2.257260008	0.318093473	0.816103527	4.185871645	0.45573904	-0.502358237	0.129158305	0.941153114	0.856686524	0.886093718	1.499178926	1.614495265	0.139992357	0.832762685	0.640025477	1.713009005	1.763870645	1.056168941	1.165825925	1.900534765	2.031493462	1.428419159	0.784945465	3.004051625
NM_005354	JUND	1.192013281	-1.923282183	1.063931282	-2.067064863	-0.209533185	0.182924869	1.47039775	-1.263098285	0.317045923	1.776460686	2.23586114	-0.012456562	1.119919994	0.967010489	1.997711745	1.481665804	0.695906056	-0.953294351	1.247373624	-1.154562507	1.145214535	-0.142583601	-0.483362576	-0.474901316	-0.574911252	1.957809723	0.848353922	0.283785151	-1.096488172	-1.546331818	-0.727124605	-0.695292003	-0.047984832	0.770432696	1.114687576	0.238427728	0.473603458	0.080343153	-0.338907021	0.67341794	0.75976942	-0.077484719	0.055138395	0.597880021	0.825154647	0.371010938	-0.104596186	1.861063634
BC063787	KREMEN1	-0.040911281	0.734163456	-0.07169652	-0.056852883	0.039783058	0.312695831	2.659206195	2.678171098	5.666558064	5.255637538	5.158911132	5.560570262	5.000323528	5.005973209	6.438575504	2.728760809	4.493738476	1.836812522	4.628261014	2.72863814	4.648761865	5.302298526	5.21431477	5.110228896	5.105529413	0.540436498	5.400409929	5.568110213	6.482343339	3.001829125	2.521315181	3.909900672	5.591716546	6.052706125	6.450245667	6.130962082	6.236737056	4.475983798	6.776477277	5.823772457	6.333495414	5.469080924	5.671965158	5.884033936	5.704291099	5.819366506	4.871266385	5.563249844
NM_001039570	KREMEN1	1.597488253	-2.563374219	0.62566785	-1.129496893	1.32692936	-2.845773783	-1.124047811	-3.260369379	0.948403722	0.816816158	-2.62803107	-0.890765002	-1.882032927	-1.044740268	-1.428444742	-1.029538915	-4.344468383	-3.53442771	-1.664590173	-1.934841998	0.361015045	-1.028866714	-1.623862715	-0.495741594	-0.182312306	-1.925139022	-1.175918219	-0.968134169	0.054814339	-4.123552505	-4.701922933	-2.400072598	-0.013971098	0.060778835	0.175586019	-0.434482292	-0.41613202	-1.722790773	0.791937848	-1.385838444	0.019349931	-0.523849222	-1.216893199	-0.296494474	-1.008798807	-0.622998232	-1.700746389	0.497890342
NM_032045	KREMEN1	0.114928643	0.309364737	-0.875268867	-0.124882836	-0.622370835	0.218582153	1.977075767	2.823879581	-0.737061262	-0.689792267	2.401455756	-0.913478616	-1.952232205	1.512705494	3.754619603	3.38467123	2.764349758	1.560850194	-1.135084282	2.222450838	-1.946701836	3.751601784	-0.461776264	0.425563288	2.421761249	1.052705442	-1.594006551	-0.614918325	2.291468039	2.252347193	0.974600286	-1.430296439	-1.259778593	1.195011259	-1.329984491	1.026002378	2.651169344	1.805387272	0.319480116	0.327762087	1.236014841	-0.388705934	-0.705125365	-0.236988405	-1.040940185	2.720486145	-1.034991082	1.870767729
NM_024507	KREMEN2	-0.246909293	0.111880624	0.822882842	-0.12129189	0.712045206	-0.298345462	2.76402692	1.366232531	1.849391014	2.339955132	3.145766391	0.515740429	0.360379256	1.126971672	0.046686336	1.161515496	3.544762992	2.017940088	1.252986176	-0.049437765	2.849967928	1.17063968	1.714729352	1.307441529	1.131026743	2.999242462	0.76675825	1.275942087	0.469841324	0.457075998	1.043464864	1.036547689	1.55287125	1.253671814	1.429386359	0.157819847	0.155673641	0.493846029	0.668893611	0.417980112	0.983891231	0.513271356	1.313314128	1.61845897	1.997739015	0.994880687	0.625325509	0.587854982
NM_172229	KREMEN2	-0.020430756	0.181165403	-1.277072153	0.363562021	0.020145461	-0.443499799	0.997467591	-1.794282213	-1.860928332	-0.449604869	-0.237011993	-2.488996653	-2.25520753	-2.249888217	-2.817927643	-0.207481909	0.059492817	-0.217812275	-1.587402922	-1.773313307	0.224769865	-0.70461452	-1.977104982	-1.353499694	-1.759496226	0.758970986	-2.637721504	-1.005763012	-1.515040834	-2.265980748	0.09832907	-1.902230343	-2.055531532	-1.61390691	-1.398120055	-2.754435138	-1.921886199	-2.426602313	-2.821654042	-2.134780536	-2.097410168	-2.755415322	-1.880611863	-1.383528296	-0.898725983	-2.974609419	-3.246239709	-2.698939606
NM_000425	L1CAM	1.632867851	0.143103551	-0.521395727	-0.33384636	0.262297557	-0.158877223	-0.010513641	-3.011607811	-3.159400146	-1.524232828	-1.29432923	-2.633971028	-1.81761112	-3.566275189	-2.927242782	-3.311133607	-3.707270806	-2.219634207	-1.963520456	-1.519399252	-1.400147253	-2.38462608	-2.906266213	-2.981889883	-3.837554242	-2.938029829	-2.291942593	-3.712271818	-3.749542386	-1.563529395	-0.855937945	1.507938559	-3.600956409	-3.475912776	-3.967339333	-3.550587202	-3.108409112	-1.300368645	-4.131798365	-2.632155987	-1.840972723	-2.539727561	-0.767285301	-1.378135719	-2.934021778	-3.2142261	-2.552413305	-2.406193863
NM_024003	L1CAM	-0.057530501	0.368828833	-0.392707364	-0.096537702	0.055324057	0.725596566	-0.991423652	-0.413153274	0.646847072	1.645385039	1.380751668	-0.88403169	1.060653527	-1.476542733	-0.270378271	-1.611123177	-1.406295932	-1.219665098	-0.186679488	1.829823651	1.178517205	-1.274644587	-1.426297709	-0.071032575	0.660339503	-0.80643689	0.33272273	-0.819450693	-0.140391555	-0.687730804	1.152630214	3.799053359	-1.27818944	0.008369291	-1.20342612	-1.86337692	-1.47621438	0.258248218	-0.293874459	-0.604251402	0.680497677	-0.345236774	1.727424397	0.931218728	-1.291821298	-0.973786422	-0.423764713	0.578676842
NM_030915	LBH	0.053328242	-2.549261577	-0.360546761	-0.055375398	0.118147992	0.382886331	-3.511744704	-4.816711935	-2.12722678	-5.154356772	-5.261589462	-2.848659286	-1.544481185	-0.569767226	-1.60624167	-2.950827488	-0.272040371	-5.789507794	-1.776329844	-4.779648686	-2.277903472	-1.158980945	-1.555002917	-0.917014564	-1.278905737	-4.738542879	-2.608415312	-1.941855133	-1.089460998	-1.529198489	-3.876376644	-1.766884253	-0.366169155	-1.186325715	-1.393054178	0.065499723	-2.80251088	-1.097992139	-1.949277763	-1.85308006	-2.580567407	0.273217581	0.287456944	-2.434981648	-2.6854994	-1.118112572	-1.399373975	-2.076871696
NM_003667	LGR5	-0.403974713	0.384553926	-0.100486399	0.539366236	-0.55656915	0.093940776	-4.138338809	-2.373499948	-0.1682857	-3.273629012	0.584026484	-2.540619039	-1.416389457	0.592930671	0.651768044	-0.88021905	1.242887481	-0.363766031	-4.148361919	0.039150915	-4.20427039	-4.389270975	-3.089341734	-2.033765977	-0.545676326	-4.650352281	1.569316509	-3.096328749	-0.686349883	-0.118772664	-1.565638727	-4.43988696	-4.293228427	-3.290303765	-4.560609695	-1.988743382	-2.310959	-2.188268529	-3.762244053	-3.966230462	-0.155480891	-3.112862715	-4.550867898	-0.158376535	1.365484763	-4.149730889	-4.676411578	-0.981523491
AF294627	LEF1	0.105450427	-1.20756161	-0.065168692	-0.284531604	0.062351714	0.316340523	0.302331698	-0.180579772	2.669445588	0.592378547	-0.732470276	0.325359038	0.204383938	1.483358001	-1.148167166	-2.0843305	-0.3806195	-1.549639602	3.720002636	-1.634964689	-0.258807804	0.807373548	1.904335734	2.550293952	1.390574346	-0.693292646	0.891903396	1.181103913	0.982462303	0.066583294	-1.520139051	0.006958439	1.143204162	0.181065033	0.092293601	1.396132108	0.850160439	0.521896723	0.975827215	2.057279239	1.260688584	3.361301711	1.961136513	0.905008743	0.324534107	1.266365088	0.320289441	2.644742666
NM_016269	LEF1	0.214153753	-0.110046819	-0.604874665	-1.068982038	0.437450542	0.102244253	-1.900621166	0.058997809	-0.430256023	1.221318369	-0.691785096	-2.945148379	-2.137695218	0.129887175	0.400668358	0.502993228	-0.25583056	0.6040612	0.081123091	0.387250805	0.470793766	-1.373263165	-1.644689767	0.044284295	-1.797366845	-2.39305824	-0.989804171	-0.858935445	-1.497860472	0.110107701	-0.819195876	-1.9487357	-1.300932832	-0.637272506	-1.749270794	-0.828373432	-1.630141373	-0.909599522	-1.623988353	-0.25703364	-0.710983036	0.454217046	-0.74728434	-1.023766542	-1.718538026	-0.772660318	-2.196992257	-0.071501268
BC021204	LRP1	-0.196187935	0.072364411	-0.617771327	-0.076186719	0.307560712	0.557851547	1.420844483	0.561284575	3.205773489	2.051638089	1.442660839	1.422849746	2.239975376	2.449166003	2.324538386	1.334671138	2.672831982	0.626302773	2.00057159	0.142337974	-0.989126915	2.320106079	2.017162858	3.25385936	3.455858612	1.317818267	1.174096311	2.17655381	2.062507375	1.801855799	1.338896055	1.801837648	1.771901185	2.408369073	2.222491295	1.761196418	1.661971901	2.219090927	2.032733637	1.008075192	1.777211442	2.470569923	1.815623381	2.268588103	1.880411796	2.600852951	2.933158642	2.62794188
BC045107	LRP1	0.159636889	-0.578504896	-0.270929921	0.240620468	0.289883778	-0.179524401	1.409723801	0.074704862	0.903979554	0.277148102	-0.78420434	0.23627988	0.494824918	1.331874863	-3.256548813	0.107050478	-4.009222289	-1.651734797	1.64663968	-1.106681959	1.643220029	0.96971784	0.583588893	1.568198909	1.703018314	0.472169915	-4.135039558	0.342809534	0.647509559	-0.86607751	-0.327624285	0.179701219	0.292828512	0.869700042	0.375629478	0.921871899	0.631709192	1.653929845	0.354973596	0.412204381	0.534671136	1.895070782	0.573608705	1.090649317	0.737572159	1.40831627	1.17093575	1.527387944
BC052593	LRP1	0.015299621	-0.302391113	1.171055829	-0.431073305	0.428658948	-0.015463612	3.876943689	3.678769843	4.772826663	3.613708747	2.191049074	3.067864186	3.90061358	4.294996457	3.292518371	2.425610239	4.00589469	2.254666724	3.525393319	1.179842626	2.902165105	3.667971108	3.473542075	4.38438183	4.667778644	3.151813921	2.905670881	3.379296226	3.488299001	3.441255107	2.662455133	3.424858041	3.511338984	3.832717513	3.722542202	3.847565561	3.36448799	4.065580223	3.094752434	2.67127757	3.474962016	4.445165065	3.187419342	4.272558595	3.847365158	4.219476575	4.552222315	4.315344411
NM_002332	LRP1	-0.317136129	0.143859119	0.450797358	-0.250379373	0.198209324	-0.15980926	3.261836892	2.927541645	3.952367142	1.39640099	2.128483936	2.715705112	3.011415772	3.307071549	2.765187446	2.612687095	3.003945057	2.269970338	3.185915853	2.34521426	3.429683745	3.120746089	3.306857209	1.89411824	3.555786014	3.230751996	3.070912523	2.25473929	3.021242662	2.6836972	2.191146585	3.424940705	3.089972032	3.539438246	3.190825933	3.137533966	3.403745774	3.505463829	2.847887631	3.469142241	2.983208545	3.94072864	3.032680791	3.459453871	3.098502843	3.574930647	3.281078647	2.636140474
NM_014045	LRP10	0.3557706	-0.134288839	-0.004948405	-0.286452016	0.00493149	0.348535791	1.546696755	0.053115017	2.565459459	1.284579421	-4.456081001	2.638161838	1.798678062	1.329955675	0.359021047	-0.639718848	-0.104607106	-1.094089607	1.516897681	-3.214160454	0.998565246	1.742239451	1.199009167	2.391659491	2.377162172	1.931297556	2.615470148	1.338481336	1.501955967	-0.641886892	0.295460141	1.824863686	1.763846134	2.736585311	1.970907932	1.70945175	2.588868472	1.684525827	2.122784392	1.719634085	2.511348155	2.425791877	2.378621551	0.883426156	0.967751764	1.76619893	1.357248701	1.715214601
BC025239	LRP11	0.048951931	-0.050671428	-0.853608014	0.254403841	-1.647070716	0.665456244	-3.742066198	0.363339552	-0.826702005	-3.818530568	-0.108454177	-3.152123477	-1.150094494	-3.467249135	-0.247441859	-2.438121367	-2.564446366	-1.283242554	-2.797584004	0.504938365	1.286333475	-1.521257604	-0.982069528	-1.75707502	-2.640144361	-0.97002193	-1.553090221	-2.825818785	-3.238370387	-3.726041593	-2.605480037	-0.620383494	-1.014065914	-1.702146877	-0.160377178	-1.41356145	-2.776858538	-1.857955307	-2.521659042	-2.477185392	-0.591002734	-1.909014189	-1.328169779	-1.232255269	-1.355487247	-0.941769474	-1.355062467	-2.671666407
NM_032832	LRP11	0.824964152	0.215621391	-0.650521587	-0.616989235	-0.253608036	0.718783983	-2.604240417	-2.246565811	0.294663956	0.196650274	-0.660614974	0.541906865	0.620128447	0.868272874	-1.428177989	-1.323224463	0.246294545	-0.255591971	-0.871312334	-1.636311232	-2.552029988	1.841423346	0.30965896	0.552892889	0.557837008	-3.138236642	1.027166333	0.820964529	-0.208836156	0.16867472	-2.360124113	1.662346582	-0.398094477	0.548080444	1.772736363	0.942571876	1.086107029	0.997512904	-0.071231494	-0.22504776	1.063588436	-0.03888876	-0.797270463	0.968659642	0.268365289	0.903803999	0.773558856	-1.061359711
BC017381	LRP12	-0.367873684	0.49549316	-0.07225664	-0.00014334	0.456874624	0.000143326	-0.631837832	-1.377017301	-0.403245657	1.398852427	-0.306489354	0.581694025	-0.416908472	-0.391992905	-1.152008547	-0.168751815	-0.256737867	-1.237051961	0.935348846	-1.680623039	-0.736375893	-0.531939993	0.805616682	-0.284045562	-0.863103131	-0.21119235	-0.293119496	3.899208858	1.142521451	0.471588384	0.080895158	-0.333251158	0.595300779	-1.15138663	1.462920904	-0.268581636	0.351831304	-0.278449219	-0.102896583	0.377004099	0.608030616	-0.083714128	-0.197664924	3.558724822	2.124668012	-0.012685107	0.486063785	1.338055983
BC032109	LRP12	-0.754975686	0.151494973	0.086273186	-0.822754775	0.527264961	-0.091762313	-1.941268716	-4.043377446	-1.15958391	-2.63992415	-2.601791445	-0.890713076	-2.544960265	-0.099047423	-0.277912295	-0.013529217	-1.104653571	-2.963276537	-3.457178	-3.496926514	-3.430925522	-3.086252765	-2.493767838	-2.089108994	-2.005596801	-3.369735495	-1.830374726	1.210875906	-0.433105022	-1.942062544	-1.71076379	-1.347774975	0.255319788	-1.746880867	0.088814843	-2.384167664	-1.097396922	-0.568636155	-1.465382704	-0.560554835	-0.074853635	-2.338257397	-2.440490817	2.492682614	0.721483252	-0.954979787	-0.971106038	-2.260554325
NM_013437	LRP12	0.382528512	0.435948919	-1.838011024	0.04477076	-1.073612066	-0.046204738	-3.586876218	-3.747738191	-1.621649666	-2.771458068	-2.336558067	-2.135951979	-2.684048966	-3.761132019	-3.732029758	-3.084207377	-1.325855702	-3.312725429	-1.959043123	-3.963596789	-1.590955976	-3.023025492	-2.649042504	-2.641275354	-3.300775534	-3.472656137	-2.516828111	1.18273369	-0.748896923	-1.56021506	-1.838224178	-2.61238504	-2.820315292	-3.626589753	-1.469218236	-3.133011222	-2.270705784	-2.114386123	-2.204259726	-2.424371086	-1.429302794	-3.300876364	-3.494017115	1.309810996	-0.418499544	-2.399193116	-1.991572237	-2.224673823
NM_018557	LRP1B	-0.52223608	-2.377176023	0.482631158	-0.017108157	0.57320364	0.016907655	-1.180915542	-1.472640165	-3.999453957	-3.116274894	-3.432671351	-4.650044865	-4.570726696	-3.108225414	1.030794086	0.01804067	1.624532152	0.875294727	-3.881098226	1.213267466	-4.359516511	-4.566478705	-4.743864449	-4.163950106	-4.246781959	-2.988985763	-4.474969693	-3.955003506	-4.644816876	-0.774127165	-1.21706924	-4.718763676	-4.105519124	-4.556124252	-2.637563068	-4.080913845	-3.184934864	-4.159958554	-4.590296262	-4.333701508	-4.146720254	-4.656313279	-4.90226154	-4.507754466	-4.254730293	-4.447053495	-3.955218271	-4.884449004
NM_004525	LRP2	0.073557543	0.043666335	-0.73380834	-0.045029355	0.044454196	-0.134614347	-3.480459432	0.749102039	-3.10883872	-3.393391901	-2.806796198	-3.756170438	-3.366141847	-2.993864449	-1.861979287	-0.543451135	-1.880966523	1.331859567	-3.335536937	-1.430918847	-3.169906371	-3.661362647	-3.572772423	-3.785923173	-3.411918113	-1.497631262	-3.504460878	-2.216154334	-2.93794839	-0.135436803	-0.916890266	-3.753437787	-2.424627685	-3.696884938	-2.671079164	-3.570969933	-3.752451158	-2.496374896	-3.233536118	-3.222580975	-3.538735923	-3.602415166	-3.338863722	-3.744604211	-2.983790907	-3.534640944	-3.586283367	-3.684112126
NM_002333	LRP3	-1.13564922	0.005873524	0.268212951	0.871601711	-0.334160074	-0.005897534	1.324279085	-1.201653713	2.856951519	0.582122219	0.251851813	1.127066218	-0.619214358	-0.943641794	-1.498972007	-0.138448803	-1.063886201	-0.848049802	0.165839401	-0.686999431	1.277181676	0.181870266	0.5074923	0.206702587	0.49957436	-0.420731686	0.14767987	0.408813923	-0.310985618	-0.876954814	-1.227721278	0.677316016	1.175786347	-0.174254909	-0.65245075	2.807573199	0.851271256	1.458003579	0.476664124	0.257222728	0.604656856	-0.077906584	1.15591165	1.195381402	-0.145483289	0.308574196	-0.976856675	0.769957709
NM_002334	LRP4	-0.126797331	-0.014906511	-0.869568065	0.49624674	0.205016421	0.014754064	-2.319912184	-0.915908885	0.180182456	-2.656336053	-2.238729094	-1.774222113	0.74719435	2.986639359	-0.064332267	-2.356482991	1.94887291	0.659319263	0.356257602	-1.29911512	-2.607551796	-0.359601359	-0.10914433	1.691496985	0.675585844	-2.600028689	-2.01128162	0.482880023	0.769307674	1.036615931	-1.242618405	-1.937093576	4.060418021	-0.918976663	-2.543889767	1.199922873	0.279670321	0.082362881	0.831753796	0.775367755	1.204164765	0.352683246	-0.021722327	1.673300816	-1.672809206	-0.152599393	-0.558732684	0.116385193
NM_002335	LRP5	-0.480051433	1.148331973	0.208913751	-0.244373354	-0.401621062	1.391531443	3.238094661	2.935743367	5.339557069	5.480962449	4.266203906	4.9831908	5.915529046	4.561775579	2.632587779	3.300520746	3.792005592	0.22361563	5.1805111	0.996399861	4.431159907	3.516350145	3.714929294	4.856181842	4.921314132	4.538663645	5.036459645	4.02293942	4.646856958	3.530111344	2.4360602	4.254666392	4.829560276	4.863379874	4.553976294	5.154383333	4.16260738	5.044586777	5.021442828	3.725847579	4.251399551	4.547109708	4.72952209	4.405185924	4.605967055	3.698555829	4.655513126	5.022780644
AK125903	LRP5L	1.151824955	-1.262308958	-1.079320675	0.206229588	2.369630484	-0.240706395	-2.728578503	-3.484695504	-3.877026803	-1.446318162	-3.039718107	-0.661141453	-3.465433065	-3.468503189	-2.375434028	-3.231541211	-3.53542636	-3.198890982	-3.101536112	1.579130374	-3.766894878	-3.178039412	-2.645641222	-2.757348173	-2.96515917	-1.741300049	-3.348968525	-3.622829135	-3.971071678	-4.034857919	-2.76513741	-2.762049275	-0.952230796	-3.780058607	-3.092725512	-2.459117305	-3.399352896	-3.111869193	-1.867747968	-3.208855811	-2.89273389	-2.894917851	-2.424584148	-3.237589268	-3.718931296	-3.21095198	-3.114912381	-3.694344732
NM_182492	LRP5L	-0.7773461	0.788141153	1.326755678	0.164770115	-0.722643419	-0.186044317	4.158721725	3.608747288	3.07174597	4.181041435	3.45970328	5.236695785	4.134377299	3.588912498	3.533654211	2.506095738	3.221631565	0.103064235	4.754411634	0.595252687	3.921563244	3.176236869	3.08687498	4.214913432	4.379336073	3.114501252	4.157793733	2.684885606	2.56637077	1.994212391	2.451927248	4.129203591	4.506985446	3.319791801	3.950951157	2.118356514	3.056413904	1.852389188	4.370218644	3.132207334	3.696304607	3.403502054	3.893458702	3.957232755	3.683462848	3.773520577	4.192242135	4.099823116
NM_002336	LRP6	-1.40381433	0.416807603	-0.275931668	-0.45829576	0.253915967	0.231534668	-0.578093311	0.252504087	0.379564442	0.415814823	-1.831887156	-0.517822532	0.099223066	-0.092826641	0.53015243	-0.902511867	0.017459694	1.124561534	1.187170025	0.884168939	1.297433495	-0.049388451	-0.23696993	-0.691974601	-0.292296384	-1.682733183	-0.08591492	-0.790790038	-1.155636778	0.727163999	0.156564897	-0.575249603	0.803593299	-0.398250699	-1.40592011	0.042319448	-0.992411677	-1.306053473	-1.451644326	-0.781509823	-1.253892925	-0.642621972	-1.26082892	-1.008428975	-0.225456321	-0.745128437	-1.821667343	-0.073484225
J02958	MET	0.51072264	-0.302558439	-0.540484216	-0.078251237	0.074224397	1.054318889	3.726789462	1.07005488	3.839082091	1.022892251	2.260024988	3.864576527	3.775547592	3.520746923	1.675895257	2.378540925	1.602402208	3.177710841	4.375596299	1.496897924	4.045926976	4.324772356	4.097042448	3.885452643	3.713936132	-0.334087574	4.178880251	4.682218985	4.300186352	4.4985805	5.364071497	3.819426409	2.241078411	3.723551113	4.510247874	5.191076931	5.235264636	4.251981537	4.794659134	4.241737164	3.487828996	2.603736942	4.15646678	3.6829327	3.327992449	1.377349805	3.641793462	4.064884658
NM_000245	MET	-1.279001623	-0.774790619	0.190150348	0.29361488	0.395460741	-0.219072811	-1.484152986	-1.709392222	-2.401792322	0.42464167	-0.682346819	1.227624044	1.197428903	0.564285011	0.714643998	-1.703633532	-1.377035598	-0.069696282	0.201414699	-4.164829499	-4.270490588	0.724706689	1.393027737	0.303455273	0.078780395	-3.109252856	0.508507503	0.957648361	1.181463372	1.386878832	2.371470268	0.031308701	-0.998348563	0.060894261	1.119497942	0.291965365	1.260787326	0.575949444	1.012208658	1.259759505	0.49283706	-0.17849096	1.209903848	0.693965906	-0.050671025	-0.578486297	1.086511377	0.191493244
BC002576	MMP2	-0.32597958	-1.167797537	0.937479253	1.757188386	0.265729089	-4.242982818	-1.677695215	1.339263591	-2.454881553	2.247414908	-4.609178435	1.308052564	-4.704429718	2.426462317	-3.741643424	-0.422729175	-4.819050218	-1.307689083	1.850040975	-1.427225748	2.975552886	2.245598949	1.83411184	2.39148148	3.405885602	1.048397206	-4.724974448	2.344811173	-4.437354867	-4.285082479	0.436855074	-0.399854542	1.277107665	-0.391537301	-0.798323508	3.220380449	0.844908816	3.165231137	1.177525928	2.426370012	5.46425e-05	3.436649182	2.472564101	1.090680307	2.088106477	1.643918234	-0.290790281	2.374387951
NM_004530	MMP2	0.117052541	0.467880928	-0.712283587	0.300353927	-0.127394849	-0.151812015	2.738753574	1.637241752	3.72291896	3.248154826	3.537438722	2.697330386	3.209707873	3.764097351	3.229768972	2.381054461	4.286135524	-1.031041469	3.712033914	-1.159292704	3.402399598	3.68138438	3.355401309	4.633381009	5.032561603	2.12239346	2.856469294	3.892109521	3.391634199	4.159786515	1.765077161	2.308811045	2.839387907	3.049998789	1.058501527	3.909637302	1.558425486	4.422649206	2.519477228	3.410589628	1.201494929	4.954694812	3.935445476	2.79410209	3.137483126	3.394240576	1.463058896	3.778843414
BC101541	MMP26	0.279638237	-0.400022323	-0.050609896	-0.482464477	0.565985589	0.048894502	-5.227366087	0.114974306	-4.361372675	-3.764061356	-5.471764798	-4.497286365	-4.649026505	-2.354014932	-0.911450486	-0.779425199	-1.137173932	0.913301044	-3.3012287	1.196358323	-4.193534963	-5.135457558	-5.128354502	-4.434849427	-5.103599487	-1.282915151	-4.221353355	-4.48952422	-4.979179259	-4.60085651	-1.447305061	-5.315178534	-4.177433084	-3.060512483	-3.981546811	-4.670957273	-4.916431062	-4.708562484	-4.49758916	-4.535497105	-4.559543558	-5.041233841	-4.899263039	-4.588533073	-4.83918974	-5.027960455	-5.017327948	-4.819002694
NM_021801	MMP26	0.137374768	-0.276144499	-1.018656232	-0.151845741	0.318116538	0.324037773	-4.996869358	-0.114664792	-4.596953893	-3.404216589	-5.50144517	-5.558932008	-5.717304477	-4.285423664	-0.341073158	0.060669219	-0.428405301	0.617992041	-5.145724011	0.876294516	-4.809196867	-5.558863591	-5.403524273	-5.854647947	-5.770401564	-2.928906501	-5.224491079	-5.517407727	-5.301752812	-3.915183182	-2.241469953	-5.546716301	-5.49340225	-5.372601328	-5.359171916	-5.50763973	-5.591206451	-5.71821711	-5.882694083	-5.73611254	-5.624478358	-5.785995869	-5.68255492	-5.442426767	-5.612281021	-5.732240915	-5.600216666	-5.495666884
NM_002423	MMP7	-0.376638378	-0.263323387	0.13957608	-0.040290675	0.039195966	0.855697083	5.185066756	4.357002541	4.303228545	4.30726589	2.865561384	2.819119177	5.053547449	4.953569556	1.29643409	3.247702194	2.450765076	1.472958858	4.137738852	-0.906966754	3.243285591	3.088730619	3.720383324	5.508372576	3.4002299	3.219166213	3.96610727	0.960706707	5.088495245	4.798789685	5.398828704	1.188396602	0.471885956	3.323328402	0.02575353	1.90703663	1.986286914	4.461032951	0.979778107	4.005309314	1.091144574	1.806734885	2.401500147	1.973776032	5.861197286	3.826053905	2.331502659	5.366045745
NM_004994	MMP9	2.446221132	-0.112559163	-1.476737244	0.235449747	-1.015867371	0.104409308	3.637126215	0.145548917	0.371125227	3.419972484	3.026503809	-2.064741799	1.858768715	2.727212749	-0.821246489	-2.250533586	1.226418285	-3.064977637	3.399986092	3.190794474	3.24294403	2.378428295	2.10671321	2.717895909	1.813189063	2.85581434	2.546871013	3.070327286	3.403987957	-0.175997574	1.945645988	2.07540343	-0.53699315	1.898287316	1.650674835	1.281966818	0.199625057	3.204086537	3.006703043	2.943589376	0.734855808	2.864283168	4.315200373	2.116679472	2.28165643	3.593380667	4.263369457	3.558600267
M13930	MYC	-0.342203965	0.211943779	0.232649164	0.13734948	-0.15181484	-0.504818039	3.95447132	0.700993009	4.613156202	3.694202756	3.500775169	3.210526202	2.633279956	1.273738353	-0.783214432	-1.254974993	-1.405523442	-1.693401321	3.31031683	1.03733246	2.997958135	4.952184563	3.819399001	3.838461567	3.466582817	4.129426511	1.651002057	4.751449145	3.296538402	-0.514502235	3.0601702	4.646916275	2.033557362	4.760165003	5.303115903	3.670128659	4.727923795	3.821473305	5.392920673	4.976966074	4.841074711	3.192833176	4.941961247	4.794486201	3.531622933	4.297782517	3.281399818	5.213498149
NM_002467	MYC	0.106939631	-0.199440016	2.093185778	-0.260209072	0.322897288	-0.115505716	6.165833547	5.651930308	6.559212107	7.449843432	5.701220267	5.868742811	4.54450311	5.819977557	1.621561947	4.847116022	1.13619816	5.55779009	5.643753239	5.229413812	6.372303186	7.161362876	6.156982936	6.134719484	6.460143848	6.232583768	3.915065077	7.073622492	5.348762973	1.595570409	6.457738489	6.526710846	4.479350869	6.896776107	7.289904164	6.558917967	7.247942027	6.481764575	7.27847908	7.273716414	7.322019761	6.093725852	6.871577765	7.077267435	6.525464943	6.634326503	6.008087803	7.526346887
AK097770	NANOG	-0.064190335	0.06145554	-0.307375595	-1.382255821	0.61770373	0.512311363	0.125318721	0.313091739	-2.19374822	0.049496115	1.06082898	-2.426868123	-2.217867513	-2.053753404	-0.140546924	-1.292464583	-0.596480925	1.533292451	-0.556854056	2.408273291	-0.042906622	-1.651996105	-2.515985817	-1.527928646	-2.77205669	-1.898706067	-1.745893169	-2.930947342	-3.080718223	0.211860935	-0.100174441	-1.557297081	-1.070094497	-3.372303507	-2.571593623	-1.009399023	-2.406482052	-1.358349586	-2.225320252	-2.25191358	-1.758380148	-1.210923817	-1.109224677	-2.368827204	-1.94910838	-1.871222985	-2.082382602	-0.301249757
BC069807	NANOG	-0.034584395	0.642317029	-0.514640911	-0.09779334	0.033774707	0.489632309	2.026459538	3.656655985	2.065272737	2.833971168	2.359402994	0.904466794	1.172534514	-0.348674652	4.432981098	3.410987843	3.173019928	4.374904134	1.878388154	5.220648137	3.748641619	1.979655197	0.508047154	2.860185169	1.542236872	0.045290371	2.038117809	0.056123661	0.284714007	1.828289767	1.604297601	2.117119271	-0.391155844	3.092363143	0.802457561	1.402774435	1.336645641	0.944758	0.935531637	0.659642441	1.090183146	1.071685604	1.51732656	-0.196286152	0.769949277	0.295544383	0.375866812	1.427409863
BC099704	NANOG	-1.34700465	0.308423808	0.630843743	0.659279743	-0.392807515	-0.601249095	-2.219054667	-3.429706619	-2.247977394	-0.356537298	-0.063905553	-3.882027029	-3.311969745	-2.609232907	-3.927762964	-2.312421224	-1.799288097	-2.754157295	-3.241645417	-2.921095853	0.469316361	-1.750971439	-2.795282591	-2.900567941	-2.622850889	-0.828669055	-2.292487655	-2.39505249	-4.195111407	-3.357393765	-2.417574995	-2.922113497	-3.326030787	-3.826094604	-3.635803168	-1.878444136	-2.113485619	-2.084544407	-2.417123744	-2.908999517	-2.941579338	-2.960593429	-2.592698141	-3.537842567	-2.870028315	-2.975259972	-3.59316651	-3.335986996
NM_024865	NANOG	0.127415369	-0.095506504	0.086266034	-0.171314671	-0.08969748	0.084445604	2.923249812	3.187140554	0.678647772	2.757018317	2.733744026	1.721788618	0.352178815	-0.086678318	2.26180479	2.15815852	2.626256708	3.834038105	0.846156572	4.447781349	4.127214729	1.334135084	1.36198834	1.47638279	1.083577844	3.345641709	0.7886735	0.319772697	0.212197589	1.64059778	0.741503736	1.482256233	1.642333752	2.000890432	0.511283483	1.771471585	0.930329956	1.685644059	1.188162109	1.277797655	1.154570225	1.377137848	1.545628195	0.011675063	0.662311068	0.412731734	0.370733373	-0.11118116
NM_033119	NKD1	-0.576969267	0.01017151	0.629109327	1.19811897	-0.010243733	-3.318806525	1.658081816	0.761637376	-2.686050587	0.424453714	-1.098117355	-0.598832412	-2.227545743	0.564361065	1.116355528	0.9201561	-2.238905778	-0.889164151	-0.137956086	-0.508006229	1.02622957	-2.084103944	-1.295858723	-0.494320792	-0.930802899	-1.632497228	-0.991505817	-1.414371963	-2.288910441	-2.903641855	-0.863986981	-2.539461119	-1.26868201	-0.847804777	-0.895917631	1.238408748	-1.736351055	-0.25654827	-0.802179105	-1.015891637	-2.277144434	0.381311887	-0.836699474	-0.667865881	-0.609611674	-1.193469397	-2.214945377	-0.402813264
BC012176	NKD2	-0.636559042	-0.096288534	0.09026215	0.538266345	0.597943363	-0.120826379	1.677479406	-0.934117961	0.060434324	1.705421282	1.364616618	-0.726432376	-0.412905472	2.064611842	2.19998607	0.086153574	-0.565581302	-0.32569603	-0.154699523	0.222889925	-0.685872705	-0.138056063	-0.927605689	1.750724228	0.220341957	-0.532669009	0.337995265	-1.156491386	-0.74832617	-1.300490196	-1.28993156	-0.344848785	-0.758572182	1.425548637	-0.04431666	1.446256689	0.934829492	0.791206466	0.555584977	0.802468102	2.356684626	2.595418082	2.894283897	-0.029172067	-0.20524832	-1.15650902	-1.521036194	2.098792121
NM_033120	NKD2	0.680233044	-2.596465708	1.209082899	-1.895659658	1.521648611	-1.330605171	1.146370062	-1.124319276	-0.759030755	0.16985642	-2.069778921	-1.798192258	-1.775282584	1.636671908	-1.12652353	-0.567902428	-1.673766354	-2.066790296	0.343823157	-1.376162296	2.286577587	-0.628937699	-0.93487227	1.468193576	-0.318069125	-0.303370706	-1.786303709	-0.056921883	-1.120239782	-2.648711518	-1.190994346	-1.673056955	0.033144978	0.246289817	-0.126245896	1.233080271	0.549295586	1.152084484	0.258762694	0.513163043	2.079755938	1.823917022	1.813204296	-0.233908944	-0.547483973	-1.418172783	-1.05364633	1.747455548
NM_000625	NOS2	0.613333893	-0.170675807	-1.415768842	-0.150250462	0.136067967	0.525433736	-2.127724692	-5.053385333	-5.740451198	-3.503989059	-4.547051404	-4.267957655	-3.639272085	-3.872387448	-3.91184646	-5.933223193	-5.410642895	-1.867947447	-4.714769179	-4.715364847	-4.045856755	-3.263079539	-3.212102872	-4.891018128	-3.869899434	-5.916697592	-4.875782118	-3.83360251	-4.170941106	-2.538001967	-5.939157536	-4.168756802	0.400681325	-2.021449444	-5.75336755	-4.051346768	-0.791686125	-4.546305698	-4.954025589	-4.965449844	-4.177052434	-5.172344686	-5.50640244	-5.2819997	-5.642211806	-4.982808456	-4.518987708	-4.89065765
BC069465	NOS3	-0.057902171	2.036534722	0.001815434	-0.001817721	-0.228030895	1.27859303	2.844509196	1.231257423	3.156812669	3.109048414	3.924840676	3.420108737	0.538429201	1.413861003	2.393541654	1.334183357	2.551221923	-1.357922713	1.673694196	0.71006888	-0.74918484	3.056973742	1.737474516	2.851262673	3.014895835	1.241426395	2.382152858	1.969769925	1.646887817	0.492467294	1.674868123	3.016299625	3.73883035	4.2855576	1.700584195	1.130094281	3.525851063	2.035553758	3.236151883	2.463977058	4.130021454	2.725973224	2.555680069	1.67268924	2.572646224	2.511877596	4.083816962	3.220550812
NM_000603	NOS3	0.055059022	-0.687083343	-0.057243957	0.199480156	-1.669037862	1.717940842	1.316432338	-0.682081764	1.915737947	1.39292916	2.966816863	1.732217118	-0.826581186	0.34886287	0.608958233	-1.37647522	0.346998731	-2.509431981	0.895811592	-1.90373155	0.733084006	2.04436719	0.674503916	1.735564901	1.598541641	1.405896784	1.551919113	0.851405339	0.802323467	-0.429027148	-0.327551704	2.229720521	2.452863399	2.889533358	0.471707045	-0.451254915	2.40771852	0.318966512	1.92039625	0.802202789	2.671059303	1.334398516	1.155254584	0.181942472	1.120833322	0.833710939	2.187787189	1.762524557
BC098401	NRCAM	0.599703771	-2.568554648	-0.349685251	0.121097835	-0.132201785	0.574051218	-2.860910971	-1.451650099	-1.648165484	-1.248924315	-0.733853497	0.853586775	0.333805141	-2.609925484	-2.80273111	-2.636174668	-2.809982623	-0.703394145	-2.673175494	-1.288791726	-1.233063917	-2.331409179	-2.756516064	-1.599832685	-2.426992601	-3.151320059	-1.058337166	-1.973278884	-1.20119756	-1.50078051	-0.276487034	-2.301695167	0.223677509	-3.112740659	-3.237678986	0.117417444	0.430748828	-1.353263355	-0.987358092	-2.896445458	-1.34443088	-2.073405743	-1.956958155	-0.904217701	1.987559287	-2.333599317	-0.832796707	-2.299535977
NM_001037132	NRCAM	-0.353837076	0.2839216	0.763610953	0.953508572	-0.403177943	-0.505360306	-1.119048825	-1.688384142	-1.620060948	-1.761779331	-0.151557629	1.418960669	1.184737718	-1.716195146	-1.090003101	-1.441531329	-1.686356662	-1.522138649	-1.593751279	-1.142208	-1.372253721	-1.884076014	-1.708902157	-1.160421205	-0.837046166	-1.787324408	-0.688329409	-1.234440165	-1.257129839	-1.187037989	0.568230429	-1.672357465	0.023588117	-1.671213549	-1.840591588	0.765171497	-0.256629218	-1.612562644	-1.382140303	-0.667377136	-1.195063399	-1.48373895	-1.205124318	-0.910382414	1.506159729	-0.455019632	2.479678483	-0.785370205
NM_001005376	PLAUR	0.355423941	-0.046479063	-0.89741342	-0.880493052	0.177573558	0.045028273	3.681475241	2.70060869	3.869882941	2.914729731	1.196312474	3.786560367	3.202543725	3.640722057	2.496252388	1.625176074	3.443640789	1.268567468	3.701922922	2.569971069	3.028586281	2.950790323	3.84278587	3.613783658	3.67254293	3.343158971	4.12278366	4.479201524	4.193442735	3.462936194	4.043943518	4.471803528	2.801824413	3.138323857	4.122252548	2.400244278	3.008199188	3.811187248	3.772050268	3.184863332	2.15809017	2.846492812	3.565340868	3.932226217	2.623904369	3.225406893	3.995674241	4.169470733
NM_001005377	PLAUR	0.204421071	0.098150791	-0.396081356	-0.105318912	0.234946335	-1.679332674	2.983687025	3.396923279	2.959914492	3.927713619	0.993055981	3.201716468	2.719931341	3.911863284	3.477229641	3.285906371	3.28237427	3.407279706	3.240959594	3.638526337	2.565710591	2.087738821	3.047252467	2.375831754	3.17274476	3.512302332	3.457110346	3.516639394	3.380450434	2.015099039	2.920831207	3.825601091	2.810794857	2.606469831	2.70420615	2.24759649	2.363160706	3.198980602	3.347885028	3.034334699	2.180352754	2.327192179	2.587273669	3.525084263	3.073562089	2.876717374	3.589654816	3.05613055
NM_002659	PLAUR	0.024220087	-0.024633649	-0.919141293	0.133728243	-0.985498742	0.149636678	2.318529253	0.606605267	2.318101452	1.345919636	-0.730145735	2.06741353	1.297128731	2.378127684	-2.164941272	-0.395114283	1.344583031	-1.793571961	2.251360214	-0.591625772	2.423808673	1.68841066	1.768686247	1.370909444	1.937376303	2.228492124	2.635815466	2.791337477	2.456664068	0.995151211	2.545369	2.879229418	1.259575804	1.634703075	2.199122096	0.900193367	1.405292522	1.752559131	1.772008819	1.779052172	0.574237383	0.668954049	1.964767885	2.288044236	1.631492134	1.349792367	2.373154717	1.984249528
BC020712	POU5F1	0.585333252	-0.78250354	0.452163538	0.055975049	-0.058234792	-0.135664284	2.98924945	4.518470748	3.406355307	1.037511249	3.54463373	3.330905093	1.364891193	2.717762408	4.547253931	4.686499345	3.386363389	4.359699005	0.878036466	4.497667486	3.55818609	2.721706861	2.939310609	3.45717092	3.717817734	3.899716602	0.338114825	-0.249741775	0.911581635	1.237355099	2.95581133	2.322403395	3.282172561	3.302945739	3.544798772	3.644141939	2.828038539	3.771334002	2.66435831	2.848530755	2.436920847	2.917542148	4.302501876	3.390812517	3.229669007	2.410604654	3.31008427	3.498168343
NM_002701	POU5F1	-0.356545514	0.078659967	0.229951309	0.110194023	-0.249599015	-0.083197318	3.132120915	6.202779279	4.938869312	1.060760237	2.987754665	4.645260446	2.457028451	3.941544807	6.090635576	6.08071593	4.446601522	5.656918235	2.345135292	6.079576139	5.353585925	4.144387053	4.403627331	4.403576403	4.826113491	4.422016769	3.879460113	1.315699834	2.451787602	3.36910135	4.317340263	4.29865792	4.479681403	4.901864003	5.080503379	5.6499884	4.769788046	5.176278402	4.439989542	4.222929354	4.082463346	4.215234507	5.228673638	4.85346102	4.496906058	3.643434161	4.736108515	4.841134237
NM_203289	POU5F1	-0.691057341	0.061609079	0.193823502	-0.020589838	-0.750847247	0.020300114	-2.068334248	0.513331435	-0.559288573	-4.284765924	-2.693539864	-0.782164367	-2.934367054	-2.104654762	0.171770744	0.181514821	-0.436152519	-0.175423937	-2.851468228	0.218303929	-0.404965365	-1.120544406	-0.990592822	-0.847341887	-0.476154631	-0.281197676	-1.602134391	-4.005766199	-3.071811667	-2.573203225	-1.452276567	-1.654833861	-1.224658624	-0.892313713	-0.679295756	-0.506195509	-1.193360918	-0.31795532	-1.435477982	-1.530562531	-1.467030193	-1.377229512	-0.117197177	-0.878454241	-0.740571472	-1.97716397	-0.938208673	-0.682894695
Z11898	POU5F1	-0.155799077	-0.103248277	-0.502028943	0.379052099	0.190097362	0.096350114	-0.374878388	0.923650275	0.15498529	-1.37291613	0.288752657	-0.432567108	-2.44355233	-1.193717961	1.018692735	1.1098977	-0.657960512	0.700044269	-2.256244239	1.476314681	0.307168307	-0.355846139	-0.949248659	-0.463148605	0.148152756	-0.198653843	-1.143093455	-3.656982738	-2.53100384	-1.279555293	-0.483695433	-0.777174396	-0.780336013	-0.510158887	-0.090150513	-0.785089575	-0.69326326	-0.169239031	-1.088015634	-1.093069019	-1.362597873	-0.410631856	0.650355261	-0.243580334	-0.608082692	-1.372455951	-0.291900668	-0.113866469
AK127072	PPARA	0.980486166	-0.291015442	0.490838944	-0.205144453	-0.329115771	0.179572417	0.832706889	-2.467431259	0.413930935	-2.308502347	-3.206473801	0.446895867	0.609891922	0.181443236	-3.104659764	-1.953375415	-2.287261777	-3.089531799	1.56611668	-1.506123308	1.649608323	2.479598899	0.832337076	-0.837000429	0.398553377	-1.447844695	1.442632589	0.885094476	0.893005999	-2.058335588	-0.510580426	1.288317056	0.655604963	-0.014866478	1.225751833	1.9553239	1.765201165	1.179442538	1.73185103	0.463434353	0.079090391	0.169643995	1.086197547	0.480505846	0.314991151	0.196092808	0.135423653	1.690074291
BC071932	PPARA	-0.285092438	0.235352619	0.002476588	-0.002480846	0.120743257	-0.211016388	-0.133244709	-3.148736813	-0.683502246	-2.733014073	-4.153180865	0.022377168	-0.007813281	-0.779877486	-3.230853373	-1.567610991	-3.323709798	-4.907516284	-2.073132953	-2.109976318	-3.345864732	1.293862177	-0.441604249	-1.046971727	-0.793459459	-1.094924772	0.461162786	-0.577583283	0.010337182	-1.284635678	-1.969167288	0.519102603	0.174275224	0.334054909	0.705690962	1.521677279	0.847794126	-0.247935391	0.766073869	-0.124450728	-0.279332428	-0.268303499	0.759622603	-0.340018734	-0.342758676	-0.839985923	-0.868951074	0.136567279
NM_001001928	PPARA	-0.021444519	0.100372961	-0.460218585	0.033110152	-0.381850806	0.021130426	3.085381292	1.837823071	4.277365199	1.365882195	0.53532073	4.499120919	3.992931156	4.411793068	0.712660793	0.020330563	0.832001301	0.882695576	5.632700695	1.496563573	0.480989031	5.347749484	4.766766246	3.359510561	3.500314984	0.766137686	4.61681675	4.310263648	4.205864056	1.162866157	4.918795487	4.564872341	3.604396112	3.422164214	4.429418814	5.758049854	4.360989513	4.162953584	4.749737156	4.566843312	3.697610579	3.747578074	3.985416519	3.981761519	3.846023	3.652124795	3.308798913	4.854350403
NM_177435	PPARD	0.439949551	-0.165047009	-0.432657132	-0.266095981	0.20622048	0.14808879	-3.1858544	-5.027832243	-2.78814664	-5.768311616	-2.442507579	-4.167793797	-3.967650061	-5.081838361	-4.932816498	-4.02143729	-5.646134705	-5.017341778	-3.668285062	-4.291840358	-5.352716042	-4.543630419	-4.182129915	-3.762788445	-3.576791671	-4.59866005	-3.450030382	-3.213303628	-3.984666543	-5.791203772	-5.374637241	-3.829490529	-3.460533185	-4.901873442	-3.54006029	-4.375860061	-3.869541494	-3.841821916	-2.862976601	-4.632813611	-2.248178161	-4.299939406	-2.717824605	-2.120179368	-3.391237378	-3.496741532	-2.927136493	-3.121555814
AJ563370	PPARG	-0.328052944	-0.008461787	0.243787398	0.008412446	-3.121117244	0.078304631	-3.933419728	0.402745399	-2.429167351	-4.910386698	-2.378857285	-4.610167986	-4.95636988	-2.405104214	1.315333992	-2.007475018	-0.373818664	1.560499205	-3.667661728	0.044188658	0.171082563	-2.389637774	-0.210858478	-4.066719544	-3.934931789	-1.920346371	-4.791749574	-3.354754455	-2.783355079	0.982777943	0.900465194	-5.032414422	-0.48618488	-3.557196067	-4.228093468	-1.142330364	-1.355241926	-2.849928531	-4.617266443	-2.754050048	-2.851139222	-0.810469863	-3.145824552	-2.800704114	-3.973180137	-3.338734483	-0.377990575	-3.497001275
AJ698135	PPARG	0.12419731	0.075295861	-0.294670027	-0.931798929	-0.079443076	0.103725816	-5.549399509	-0.691421396	-4.121750208	-2.2489817	-0.682815307	-4.973982657	-5.156974108	-3.571425536	-2.578623784	-1.048409326	-2.008642191	-0.066339863	-4.024968914	-1.855568115	-0.574426034	-4.203970572	-0.957175861	-3.197816751	-4.615823268	-2.472495099	-5.908511913	-3.837342707	-3.488896398	-0.742969814	-0.525279698	-5.474119969	-1.221002547	-5.500183272	-5.653850808	-2.786809657	-2.380147579	-3.633199683	-5.204765019	-3.945889638	-3.37818705	-1.669104162	-3.712782313	-3.448512056	-5.32789772	-4.144165593	-0.748240749	-5.537710653
NM_005037	PPARG	-0.603751626	1.602969627	-0.010884492	0.010802988	-0.482765119	1.163194684	-2.127983024	-2.0645538	-2.745158178	-2.736851607	2.256980411	-2.752174347	-2.62049916	-2.912081945	-2.39071002	-1.798945215	-2.065180808	1.42576386	-2.593389763	-0.66236594	-0.715388212	-1.229967743	1.125279174	-1.236907083	-1.501899144	-3.375269674	-2.470719328	-2.351263483	-1.147748802	-0.446282425	0.309764366	-2.454003212	0.69901049	-2.315169674	-3.220477549	-0.515962145	0.095334123	-2.09456825	-2.342825317	-1.445091925	-1.574856778	-0.100400191	-1.324954369	-1.98864684	-3.025415876	-2.285689053	1.048851439	-1.62352207
NM_015869	PPARG	0.074221078	0.987882977	-0.523516072	-0.536355218	-0.078247548	0.919933197	-1.094167261	0.014964933	-1.663027469	-0.170722892	3.290835162	-1.104843598	-1.213120881	1.054589801	-0.138102912	-0.398108941	-0.294870301	1.223811997	-1.402991283	-0.059073287	-1.007266261	-0.436042337	2.527509192	0.024765861	-0.744400037	0.512815362	-1.461650785	-0.521954146	0.39476431	1.673058459	1.345438974	-1.409605332	2.689828426	-0.903770424	-0.429853873	0.366593007	1.463267611	-0.570296481	-0.855794115	0.152352435	0.166655701	1.346727395	0.222268281	-0.007401007	-1.311004667	-1.032768317	2.365923528	-0.402545175
BC101834	PTTG1	-1.142060886	-0.269385341	0.739503785	0.340594496	-0.663706977	0.226911747	4.338421912	2.89080015	4.655444332	3.206086634	0.405383428	4.150855391	5.417369358	4.416905632	4.181031151	4.182659574	4.852005987	4.671932812	3.921097576	3.900393149	3.310040424	5.830291889	5.016792863	4.952755056	4.754847089	5.056905837	5.215191384	6.400293927	6.222274488	4.897541415	5.267597838	5.66844354	5.511801737	4.676160848	5.866137542	3.395331885	4.63704675	5.242111832	5.545089131	4.886166134	4.921142845	4.756585441	3.719836632	5.482480384	5.07656586	5.575526078	5.351469695	6.068463761
NM_004219	PTTG1	1.922748525	0.701096085	-0.617337222	-0.302511558	0.249943335	-0.54293825	4.65394535	1.88596419	5.838736721	4.068908047	4.005843605	4.449974097	5.487130759	4.459528892	3.879256665	3.696514581	5.00411178	4.948761133	5.001977985	3.768808515	4.303481019	5.803619294	5.416852202	4.843841549	4.727217347	5.31873717	5.724253636	6.573780783	6.277329044	5.390962773	5.461773954	5.882590758	5.116531398	5.147934895	6.11987229	4.281869175	5.528060658	5.3746325	5.603308285	5.371504461	5.531056825	5.178215044	4.081014342	5.739996829	5.422179699	5.977982175	5.601859258	5.532950784
BC111714	SALL4	0.521863734	-3.1650118	1.852282004	-3.896550198	1.338636487	-0.825744159	1.627344933	1.490651854	-1.684554402	0.533880211	-2.743501474	-1.007519267	2.330457862	2.887143017	1.814703462	2.049215368	2.173466738	1.730470639	2.054870216	1.424545624	-2.11860879	1.68509788	2.851391424	2.456506244	1.219045102	1.181050974	-0.760284872	-2.196924044	-1.802475412	1.297333265	0.929610429	0.915917817	2.931891517	-0.611968958	-1.585932271	2.958490244	-1.726722987	3.147458024	1.171230744	0.196068295	-0.927761561	2.713881464	2.948567176	0.787204089	0.827919874	0.269747731	-0.184836141	2.026636133
NM_020436	SALL4	-0.388153363	0.135654776	-0.10576031	-0.950355146	1.352655806	0.098534017	3.63039987	2.635105688	2.07262942	0.001278345	-0.823179826	-1.838692329	3.147544543	3.306419617	2.728562565	3.093730442	2.328980219	2.549060935	3.399941092	1.294266194	-0.805606446	2.567972508	3.066912437	2.857053777	2.187552079	1.401117242	0.672439573	-0.897687412	-0.428002574	2.072594313	2.269442066	2.044533883	3.834645534	0.996154894	-0.277106255	3.594694398	-0.030101278	4.263895883	2.330946821	1.727794968	0.159070066	3.340842307	3.292767739	1.663518776	0.665518949	1.311943178	1.090588107	3.14312535
NM_005985	SNAI1	-0.907750381	1.896784953	-0.754611749	0.077809714	-0.08224671	1.673050508	2.377066779	3.061049943	2.907526909	5.297628519	2.291762584	1.220574168	0.308236857	-0.562703231	0.6958563	1.528705167	1.159681686	-0.345197482	2.597236509	3.904796975	-0.01364536	2.785674899	1.191880715	2.093485902	1.515859184	1.255864964	1.735193314	1.960718022	-0.962113791	1.244638656	-0.281170343	5.041509616	2.562163957	1.348037657	0.985163996	0.817227674	0.210149448	1.871647093	2.269008203	1.724976083	0.745385447	0.764951538	2.050404745	0.731408099	2.099736944	0.550453291	1.339286574	2.437129118
NM_022454	SOX17	0.171637897	0.593415797	-0.41970166	-0.194850365	-0.380331704	0.838415022	1.530691349	-0.168797509	1.201360354	0.940432902	1.338762552	4.536764195	-0.114326093	0.273455693	0.530483807	-0.113635265	0.026507615	0.298373891	1.233860617	1.079690364	1.663996099	-0.062630929	0.661045807	2.779776105	1.838911454	0.942401198	4.609705523	0.493871332	0.311220976	-0.446808896	0.119158508	0.865856756	1.166378139	0.084586127	0.20199414	-0.046549764	0.357612307	0.41191073	0.938615918	-0.016565775	0.814884399	1.068551597	0.605197593	0.068317309	-0.0854717	0.472833295	0.252143887	-0.002762043
BC007951	SOX9	-1.805582457	0.585945642	-0.030919052	1.018670868	-0.279305339	0.030270291	1.613267689	-0.444562148	-0.137685651	1.836215454	2.048116003	-0.142229618	0.940498372	-0.936320634	-0.415989219	0.342199371	1.126349364	0.614729449	2.396779721	-0.968145115	1.992197526	-1.155551309	-0.575192833	-0.859812346	-2.405449692	1.837253028	0.548701881	0.111625528	-1.794919683	0.262795105	-1.487449533	1.498014321	-0.507046616	0.444972316	-1.009722479	-1.94015094	0.901587896	-1.726514135	-0.936413616	-1.108498158	-1.266709856	-1.258282471	-1.736390232	-1.181127622	0.202486958	-1.050811983	0.143769492	-0.478571495
BC056420	SOX9	0.851736287	-2.311362722	-0.32093807	-1.11715937	0.668975942	0.262374011	0.45291465	-2.729940652	-0.901436606	2.045412216	2.510096499	0.01458252	1.403651029	-0.407573346	-3.39349596	-1.931083495	-2.909381484	-3.122164338	2.724481644	-3.015196977	2.375802941	-1.760893954	-0.802464834	-1.466471193	-2.319649672	2.677860221	0.324874253	0.577130443	-1.659492024	-2.549448781	0.804128944	1.785137841	-1.973459492	-0.435736688	-0.720102357	-0.367537693	0.889372847	-0.627991272	-0.918037958	-1.024674519	-1.543990257	-1.132528578	-1.604530657	-0.890802251	0.326528722	-0.600787919	0.425171649	-0.200523741
NM_000346	SOX9	-0.164715289	0.147821736	-1.26759847	0.721234311	-0.91679596	0.906369335	1.196790362	-2.921263345	-0.395423998	2.214155261	1.399489582	2.167234224	3.464103917	0.755310597	0.712191372	-2.652606043	1.101077163	-2.200150502	2.757518047	-2.460152406	3.686734996	0.794066232	0.768753251	0.104868378	-0.963837732	1.565228151	1.137670922	1.767192317	0.274342433	2.515648249	0.136565942	2.93735514	-1.061405894	1.12029372	-1.005150857	-2.190618847	1.1007674	-0.07864813	0.120893224	1.133846666	-0.57281075	-0.143544767	-1.578932634	0.965608894	2.323365957	1.098817776	1.889103163	0.081076767
NM_003205	TCF12	-0.244389326	0.002727539	0.207052455	0.08812714	-0.002732705	-0.368596536	-0.172069818	-0.980533615	-0.786355672	-0.720536007	-0.153552272	-0.633641397	-0.201233461	-0.951634862	-1.277852876	-0.888213909	-0.929690677	-0.427257417	-0.07358387	-1.872640965	-0.993469526	-1.178567227	-0.599889954	-0.199962006	-0.270661543	-0.328876775	0.277191982	-0.163907333	0.128452082	-0.390175	0.032460902	-0.500538292	-0.096087091	-0.691138275	-0.762493785	-0.70601838	-0.678542238	-0.769191494	-0.447729272	-0.195288643	-0.659692522	-0.646111834	-1.761637565	-0.666533481	-0.979564579	-0.663569889	-0.592175682	-1.537490075
NM_004609	TCF15	-0.825892041	0.454629067	-0.962662455	-0.041562136	0.279218705	0.040398238	-3.907841111	-4.007195657	-3.177438423	-2.254925867	-2.652851761	-4.056286499	-4.245663725	-4.630672026	-4.585627609	-4.298704088	-4.197484655	-4.846763627	-4.24408033	-4.094323336	-0.733838345	-2.871510448	-3.859439483	-4.182143952	-3.023720839	-2.690289097	-4.348375123	-1.532940076	-2.625683658	-3.914916214	-3.419298929	-4.37500869	-2.410933201	-3.353123211	-3.837737961	-4.669788357	-4.726558838	-4.688624117	-4.456101046	-4.774270075	-4.111108855	-4.285384954	-4.097567128	-3.753045941	-4.587814641	-4.773998757	-4.715479347	-4.168711524
BC002493	TCF19	-0.217205834	-1.023189624	0.430555516	0.188742864	0.700642275	-4.911984747	-2.881490863	-3.510599664	-0.92718325	-3.443619267	-2.725626361	-1.483600187	0.435041343	-0.326086971	-1.127622212	-1.644749292	-0.930622172	-1.569024617	-3.811647147	-1.168890143	-4.773504373	-0.475842498	-0.788936304	-1.487721077	-0.554758808	0.536218596	-0.288573957	-0.228533757	-0.282315389	-0.368799679	-2.472410748	0.26023092	0.81146415	-0.939811993	0.517228254	-0.65381758	-1.479226935	-0.917566851	-0.003544826	-0.64321859	-0.860194181	-1.127340348	-0.93371012	-0.172290073	-1.088849247	-0.646077637	0.080307902	-0.822417174
BC033086	TCF19	0.061381399	0.01285905	0.233905321	-0.231193211	-0.642312991	-0.012974697	-2.230104023	-1.151866499	-3.661689301	-2.876904342	1.187537341	0.33460279	2.617235146	1.551510325	-2.097564887	0.797957745	0.673074166	-2.343907474	-1.439771305	-0.029175157	-0.919732093	1.579098733	1.225293718	1.104546847	1.169897639	1.654579936	1.794500701	1.736678744	1.917115306	2.397827401	0.716345162	0.783248888	2.854125177	-0.429797269	2.21220202	0.56431485	-0.134990402	0.558498298	1.93273546	0.822734329	1.399870341	0.768193251	1.357841006	2.043105089	0.952808754	1.688735326	2.341317267	1.452791785
NM_007109	TCF19	0.004846398	-1.66755051	-2.595658383	1.10348275	0.352357857	-0.004862734	0.843343603	1.209810285	3.283776888	-1.602335333	1.216410433	0.596528429	2.518941511	1.061689436	1.79827509	2.233471234	2.040291814	-1.285890764	2.088240894	0.466743069	3.662367509	1.83324687	0.824086621	1.515902316	2.246021836	2.81543655	2.322639721	1.486101368	2.196488356	0.838027529	-1.754614743	2.118875348	3.088024364	1.077181036	2.672529648	1.615440116	0.796186443	2.073580796	2.830537747	0.64434383	1.756580443	1.682192057	1.40327536	1.708414192	1.022247184	2.325573232	2.687562055	2.483139123
NM_005650	TCF20	0.257508367	0.075090359	-1.452790439	-1.105935395	0.085395439	-0.079214342	-1.159415521	-4.532577269	-0.842070757	-3.080329572	-3.879258693	-1.085794286	-0.410450247	-1.496726191	-4.259148973	-3.258232259	-4.25610027	-4.460523465	-1.832504171	-3.956235267	-0.085033715	-0.617596616	0.149184852	-0.347322074	-0.204115293	-2.115900979	-1.422307997	-0.686873688	-1.008257912	-4.166013027	-3.96333383	-0.382238039	-0.178194256	-2.031696533	0.054236542	-1.990606863	-0.778730883	-1.71882116	2.995615339	-1.067270695	-0.337286324	-0.595842898	0.103659531	-0.493068226	-0.271021437	-0.407718376	-0.4523991	-0.026821763
NM_181492	TCF20	-0.197286074	0.173524371	-1.525754424	-0.793113586	0.374813465	0.456734675	3.539610287	0.730906683	4.130872433	3.432387272	3.884605816	2.785373976	3.215739516	3.453645171	2.404081846	2.342738586	2.531836956	1.174943925	3.378212839	-0.527656875	3.894046362	2.695626575	3.332871488	3.169730914	3.866287272	4.127406661	4.130069975	2.976620588	3.472965153	2.463010289	2.406056034	3.940628192	3.322768556	3.659361654	3.608898776	2.3855928	2.417199226	3.044237881	3.302479306	3.618629326	3.523469826	3.508987486	2.552685936	3.389378345	3.752417175	3.678666236	2.713030899	3.103370634
NM_003206	TCF21	-0.241217757	0.206604607	-1.039013663	0.256327476	-0.487100459	0.339565587	-0.118172297	-0.186960924	0.825639869	0.74290706	2.504142498	-0.521790539	-0.936108353	-0.74545834	-0.854892704	-1.150436744	0.18589905	-0.254706502	-0.681953663	0.642478537	-0.163414106	1.611830064	0.408087966	-0.579600423	0.231121453	0.253743074	-0.574058911	-1.152045202	-0.420083587	-0.194982919	-0.439104748	-0.115077036	-1.114436553	0.910275606	-1.261683332	3.053000488	-0.561367666	1.931880381	-1.182101631	-0.649353082	0.222367625	1.58870476	1.192062452	-0.454632411	-0.610154874	-0.634050421	-1.651301837	0.351089852
NM_198392	TCF21	-0.753980717	1.039528768	-0.087443563	0.097734602	-0.336349586	0.082445024	3.178843171	2.850982515	-0.983808574	2.384002221	0.037718718	-0.592604669	-0.800366342	0.204642474	1.702536679	0.292810537	0.529848645	1.052996711	0.933467287	0.818066977	-0.563633044	0.043025252	-1.377331505	-0.202345652	-1.285503064	-0.682635432	-1.166801301	-0.315775641	-1.014394522	-1.040067023	-1.200029302	-0.566933472	-0.894273874	-1.024340533	-0.663411275	0.659791752	-0.866901773	-0.841995788	-1.126316407	-1.046590374	-0.83680509	-0.782612034	0.802439477	-0.755641994	-1.384806942	-1.030332319	-0.884889714	-0.847256318
NM_175769	TCF23	-0.074492741	0.539823544	0.070834471	0.348269102	-1.164198174	-0.503175234	0.823330376	-2.341324399	-2.679009181	-0.176018345	0.471928983	-2.54216598	-2.411894496	-2.499780608	-2.708313447	-2.638798186	-2.861581825	0.775697906	-2.71734833	-1.006145868	-0.648471817	-2.090536842	-2.65249207	-2.973750585	-2.759047565	-2.797641401	-1.148786542	-2.936923673	-2.654410442	-2.685826189	-2.884911384	-2.0386001	-2.463789681	-2.263767848	-2.475990855	-2.623120602	-2.551154957	-1.611608483	-2.022477488	-2.786530227	-2.678187778	-2.082735375	-2.598343777	-2.542938588	-2.81272379	-2.491347844	-1.232975234	-2.258619543
AF130092	TCF25	1.569128043	-1.037317498	0.23677953	-0.283420481	1.647705148	-0.798931769	0.29961826	-0.719148267	1.97861727	-1.620749001	4.127402819	2.056328232	1.448676208	1.844286357	1.354095771	0.306836982	-0.326952079	-1.732409662	2.110711439	-1.534586993	2.697949507	2.201693514	2.253779109	2.38033636	2.587491168	1.473712183	1.700632012	1.338397289	1.828768204	-1.900584569	-0.751244558	2.691388993	2.12376265	2.984000646	2.573526478	2.80178911	1.377071835	1.970614186	1.336345133	1.911411404	2.227196711	2.884890578	2.318375256	2.00342943	2.541936305	2.730229213	2.27680734	3.192991959
AK024679	TCF25	0.345083642	-1.261849253	1.520191246	-0.45447562	3.497084188	-1.312540796	0.146687031	4.881774368	-0.099979866	2.245060777	1.967091067	1.996244995	-0.727409412	3.99732242	1.725393482	4.834031816	1.754941652	4.549062741	3.133541744	5.231530255	0.308551753	3.865369505	3.3087509	3.818946414	3.517590442	3.279542612	-0.705232839	2.100004235	-0.995419049	-1.01442563	3.239171406	2.642594146	3.547730561	3.856556919	3.980418322	4.542663127	2.700761058	4.056517675	3.587119228	3.686093334	3.371569105	4.076130359	3.390212957	3.310799806	4.44862741	3.777201855	3.329037094	1.607960229
NM_014972	TCF25	-0.423432716	0.054155738	-0.017284946	0.229159442	0.017080304	-0.080060232	4.569551065	0.967590051	4.593944894	4.232834413	4.477273524	5.107966773	5.044644414	4.826765698	3.242541737	3.585247091	4.242040415	0.619607306	4.415603534	-0.226278144	5.604014924	5.850343408	4.350119325	5.111987391	5.487591927	5.013622969	5.37729768	4.828245864	5.514869702	3.419865784	2.886489692	5.584432886	5.546551478	6.092621931	5.728678993	6.002187334	4.980830247	5.448915977	5.480401414	5.198261301	5.151002055	5.630901115	5.12505099	4.235869226	4.716580772	5.186000949	5.30358202	5.76002869
BC110580	TCF3	-0.300260016	0.022069484	0.572418861	-0.026345947	0.316409531	-0.022412342	1.754380096	4.057165114	4.678540424	6.605270749	5.755499207	5.864985395	6.176180854	5.49646732	4.391187696	5.524352418	4.602742254	1.797090856	5.906449175	4.489589632	6.252561573	5.40322781	4.930366619	6.139542491	6.377236603	7.059670775	6.546494336	6.3146597	5.762870066	4.102181669	5.344908212	6.070791064	6.716300242	5.628960994	6.157630916	4.871514212	5.701257449	5.804473671	5.539962894	5.778756645	6.134085495	6.001202969	5.59582642	6.545789331	6.06339172	5.604945979	6.361470972	6.10927939
M31222	TCF3	0.142036753	-0.047748581	0.681591885	-0.269560663	0.046218753	-0.083363412	3.975407442	2.11379761	4.705675402	5.523058218	3.421186801	3.838624916	4.920245403	3.6566771	3.213449681	2.725419984	4.881953128	-0.542588723	4.6141281	2.355063939	4.527748121	4.230202029	3.996350719	3.952589656	3.95526337	4.578701783	4.81866679	5.460776109	4.518473673	3.99304184	4.483694037	3.641947613	4.357080684	3.722876078	4.711674589	4.425142608	4.379381674	4.425924399	4.288463482	4.333333263	4.514781203	3.910687313	3.747532131	4.789915869	4.095288622	4.026250341	4.075975743	4.331679842
NM_003200	TCF3	-0.068084647	-2.508250853	-0.052965814	1.171607758	0.051089941	0.654705081	-1.212422879	-3.556642328	-0.235413587	-0.984346706	-2.033207755	-1.28043315	-0.18116769	-1.883539565	-1.802338834	-0.713872971	-1.723784638	-3.522009638	-1.148009383	-3.461220489	-0.59611226	-1.620001237	-2.123167592	-2.152840574	-1.739650976	-0.385750226	-1.223614344	-1.903950359	-1.906885032	-4.436701831	-3.345857574	-0.639791749	-0.157047597	-2.462458831	-1.374519208	-0.953975777	-1.278527584	-0.950383386	-0.96003522	-0.484819521	-0.506132688	-1.218783268	-0.643610116	-0.169780473	-0.935908903	-0.90717337	-0.497970197	-2.393456566
BC031056	TCF4	-0.135617006	1.441754131	-0.460664686	-0.16337542	0.123956898	1.206011628	3.837463983	3.590924778	4.173224144	4.687798876	3.291372749	3.466256586	3.230547367	5.055316871	4.09121085	2.75194915	3.808271596	3.839530772	4.254124948	1.925178192	4.838349512	3.946176807	3.829054998	5.05999875	4.778023924	3.579100548	3.514362788	3.83077435	4.219013538	3.660300217	2.791535323	2.659562165	2.984034179	4.412738772	2.056434275	5.311614508	3.940327213	5.148940673	3.412885597	4.797242338	3.941177298	5.424820297	4.594554358	4.153328253	4.70397102	3.61823753	3.769713433	4.778976429
NM_003199	TCF4	-0.622119048	1.363400855	-0.384478443	0.303277051	-0.417117036	0.883792146	2.334383334	-1.15823371	3.577047583	3.390205527	3.37914753	2.305670299	2.398566123	4.253266088	-0.068091889	0.464066731	3.467726906	-1.083195573	3.98498443	-1.092199875	3.182720891	3.049173823	3.526210626	3.762456312	2.727207234	-1.106071479	1.957131336	3.772828049	3.759302135	3.004473108	2.055825782	1.028024602	0.423797659	2.025735707	-0.16999764	3.166092802	1.7175716	2.605614909	1.826084433	2.257591425	1.585031588	3.382978375	1.885500472	2.790956216	3.850718871	2.269913181	1.680682775	3.247754323
BC048769	TCF7	-1.324254891	-0.175643235	0.248152123	0.484080532	0.156561417	-2.140307927	0.949237699	-2.990366387	-1.757924588	0.319021988	-1.712885306	-2.053341756	-0.00332799	-2.00344352	-3.024505959	-3.276074392	-3.317166455	-3.358134823	0.406950264	-3.072714356	-2.258456727	0.458699463	-0.859231897	-0.443348341	-1.124895018	-0.340588862	-0.599236284	-0.892062365	-0.545114768	-3.110523479	-3.560434322	0.507616034	-0.721679906	-1.458249718	-1.184717324	0.276623098	-0.028121436	-0.076862261	-0.073178944	-0.001579359	-0.989329392	1.665499035	1.594189678	-0.207637595	-1.033440682	0.423867347	-0.247597805	1.087341957
NM_003202	TCF7	-0.163479384	-1.862844885	0.35949088	-1.486522243	0.191076138	0.146825785	1.992912884	-1.375763021	-1.006890704	1.584554062	-1.687309383	-1.095715126	1.088614459	0.624887682	-1.800289672	-1.646148708	-1.955290244	-2.113251642	1.427126825	-1.789826127	-1.682816581	1.053226241	0.30061651	1.325992912	-0.296276166	1.769147625	1.05834577	0.76390328	0.484953327	-2.040639305	-1.654499736	1.169342798	1.214690523	0.687378804	0.931374258	1.350520514	1.27162104	1.64575964	1.137649568	1.282693131	0.521228146	3.094773061	2.451040848	0.902981124	0.01224351	1.65253966	1.137686557	2.044113085
BC058894	TCF7L1	-0.136945003	0.092567375	0.078206749	-0.082690459	-0.117508697	0.13526008	5.326641271	5.736920054	5.867031953	6.249763121	4.139513789	3.311069237	5.352698693	4.648530244	5.82849942	4.508497261	4.126178059	2.925387712	6.333454041	4.62984319	4.064985743	3.512999584	5.673976472	5.414812681	5.795237294	3.581450456	3.9601467	3.379867388	4.508720181	0.459120204	3.062859073	4.135122681	6.129927344	5.04543131	0.681857452	6.128820698	4.034837148	5.502405118	4.160630371	4.338246411	5.633886888	5.776040542	5.506365946	5.587193621	4.960509221	4.926924684	1.243009516	5.156944686
NM_031283	TCF7L1	0.459045903	0.279150471	-0.447786659	-0.34644486	-0.514528574	0.475118613	3.927555856	5.107554002	5.747799792	6.3966457	5.346501182	3.928089761	5.541319026	5.524209909	5.829207539	3.568238093	4.883555633	2.570175863	6.074666458	4.979745994	6.099898878	4.937565899	5.615639496	4.835324582	5.552274525	4.063231912	4.439036903	3.711524976	4.721267935	2.403321216	3.072376052	4.336511641	5.728303139	5.149140122	2.504188662	5.495171615	4.465371634	5.328515944	4.305832782	4.533216994	5.589610828	5.748114614	6.179565415	5.305385793	5.081073469	5.326484524	3.562641468	5.262265165
BC032656	TCF7L2	0.115791599	0.611559491	-0.005198974	0.005180306	-0.101442706	-0.344819759	6.029455	5.757296281	5.596716124	5.563023113	6.323628351	4.964962618	5.58429899	5.246911266	5.739770029	4.694605387	5.09177813	5.374587141	5.972389629	5.421906595	5.983420542	5.481238155	5.728521041	4.836917537	5.500751299	4.332701058	3.428275819	4.491959876	4.508043128	5.398628905	5.85111406	5.068342085	5.398067017	4.784578551	5.259502368	3.610795569	4.159672511	4.54059115	4.210286447	5.065558265	3.83543395	5.035453091	4.970918206	4.344450559	4.17633529	4.967861119	4.313306459	5.021650841
NM_030756	TCF7L2	-0.246881023	0.651976312	-0.319373635	0.029316198	-0.029924295	0.788298028	5.125677533	4.336230766	4.898522503	6.104561387	5.541922206	5.569668048	6.133371292	6.081906891	4.647297678	3.817083551	5.308693073	4.051951058	6.246449799	3.456122678	5.277567743	4.45601977	5.921506219	5.9493988	5.229191544	5.872727188	5.615863626	5.313704929	4.907687481	5.05434223	4.890840636	5.93442214	5.412810293	5.127460325	5.276730716	5.962451644	5.191751161	5.910020802	5.429106676	5.356183428	5.029230211	5.890412666	4.977914029	4.406102005	4.963972809	4.326573497	4.901307544	6.44852575
NM_003253	TIAM1	-0.53849023	-0.058420937	0.843778927	0.551552572	0.042790527	-0.044098596	-1.032759831	4.351111644	4.074782825	2.322712999	0.456135372	2.859123394	2.309781919	3.215273446	4.880723135	3.414258279	4.133515789	4.416231791	2.239536262	1.33383632	3.69704623	3.91627073	3.368431792	4.474949475	3.967590886	3.381234791	1.785204197	2.998619826	3.594177124	4.7486216	3.683973381	2.96030998	3.3275474	4.670039387	3.867199712	3.529541957	4.91259124	3.101830625	4.146350635	4.3926483	4.616586386	3.362159009	2.847843101	4.330786069	1.586444075	4.369867078	3.860344962	3.264446863
AK125459	TIAM2	-0.093045909	0.087406813	0.53902671	0.178871073	-0.151268793	-0.468614836	-2.074129014	-3.851545271	-3.141414513	-1.466361281	-0.849691541	-1.352337473	-1.851560677	-3.340501666	-1.619684343	-3.446354427	-3.481877564	-2.249127916	-2.699014719	-4.032436495	-1.444879655	-1.755482464	-2.597154294	-2.182977775	-1.516856886	-3.143681387	-0.093158405	-2.618358959	-2.916902556	-2.374653275	-3.315386519	-0.354158477	-3.738994218	-2.166414271	-3.349093817	-0.87161021	-1.39813804	-1.633694896	-1.704327327	-1.780852911	-2.571176788	-1.650629151	-1.854759015	-1.5340124	-3.027123493	-2.287445893	-1.89677406	-0.894700518
NM_001010927	TIAM2	1.408513085	0.096567108	-0.103497509	-0.47634615	0.825029065	-4.029153176	-2.925970499	-1.845845726	-2.17690571	-0.565709044	0.675231717	-0.331224347	-0.504296106	-1.520614886	-3.223315162	-3.01582942	-3.41038212	-3.603145711	-1.699216085	-3.55722278	-3.065057902	0.554269522	-1.816428478	-1.288556219	-1.025315566	-0.866314956	0.505192655	-1.112746593	-1.881049601	-1.423824178	-3.164037713	0.203957388	-1.907040159	-2.351847726	-0.673103431	0.835274052	0.260171253	0.475854477	-0.988913976	-0.844530133	-1.046756339	-0.476033895	-0.303412563	-0.430538744	-1.777811818	-0.868536404	-1.118596356	0.161030995
BC074890	TNFSF11	0.374535409	-0.073995773	0.011612241	-0.131702252	0.445674877	-0.011706466	-5.894152456	-4.719480337	-5.304586687	-5.473940806	-3.906600181	-3.616346906	-4.44812869	-5.308345208	-2.393369973	-5.33124114	-4.076125988	-3.450439614	-5.057381431	-4.703112063	-4.731689603	-5.099427187	-3.614840649	-5.911690773	-5.319714507	-3.555135934	-5.082569259	-4.736597235	-5.096780779	-4.313620754	-3.821678246	-3.09572889	-5.404185645	-4.8185071	-5.463284814	-4.920867349	-5.71979911	-5.806972335	-5.47499167	-5.274322703	-5.713740035	-5.553818621	-5.573484999	-5.607358553	-4.029849516	-5.295848975	-5.603201201	-5.594924985
NM_003701	TNFSF11	1.11094048	-0.025250374	-0.267369533	-0.14773553	0.024816027	0.375664479	-2.981428001	-3.524486017	-3.462342299	-0.361446357	-1.975587435	-2.942987622	-3.007720423	-3.418206396	-3.451031985	-3.174270659	-3.670836366	-1.347503567	-3.839476058	-1.401407507	-0.605694319	-3.890735157	-2.061202248	-3.396653395	-3.707514876	-3.088867884	-2.949657277	-2.726915378	-3.339699323	-1.995425267	-2.969429403	-1.623488366	-3.456367683	-3.180266727	-3.370952434	-3.298635804	-3.642756103	-3.503068832	-3.580577815	-3.664736963	-3.18692923	-3.159466479	-3.563488015	-2.874602729	-2.992784103	-3.547200922	-3.478150889	-3.500716653
AY263145	VEGFA	-0.084724799	0.415214	-0.048779056	-0.150070789	0.393289652	0.047183582	5.768153489	4.798760978	6.626170636	5.058429108	6.193889022	4.898293615	6.543224363	5.875892411	3.536042636	5.54270555	4.218550071	1.387759993	6.055063947	3.845077774	2.284089798	4.629258266	5.530694068	5.807222342	5.985815468	4.850983005	5.394041545	6.568244713	5.33359997	5.00899608	6.22808065	7.338791459	6.822194804	6.615132003	6.325463331	2.560056909	5.858418416	3.408585923	4.896481607	3.932427243	4.572022765	3.427464916	3.871618882	6.000375462	6.229582668	4.814769576	5.98026179	5.190150338
M27281	VEGFA	-0.390651054	0.197317831	-0.250609136	-0.228646395	0.802936996	0.70100955	6.356083825	5.464715566	6.998107542	6.387870288	6.028866533	5.726668394	6.904026634	6.432499035	4.980105288	5.983218572	5.901916198	2.305509465	6.151171626	4.202774344	6.117249221	5.608207824	6.169135434	6.438288078	6.580507334	5.683981131	5.484233158	6.230702792	5.53937997	5.363719244	6.831661329	6.828689163	6.589063413	6.197432993	6.877474421	5.045227918	5.965940679	5.565296633	5.469711431	5.338719371	6.132755588	5.72985583	5.39724899	6.751082739	6.571433794	5.904717469	5.949144956	6.555613697
NM_001025366	VEGFA	-0.067494366	-0.02425312	0.284399174	0.031885281	-0.082950555	0.023852133	6.447242226	6.080830181	6.732057828	5.704070557	6.022427312	4.967005741	6.444257415	5.391397356	3.625820983	5.886217145	4.714040998	2.658127548	5.831122252	1.645614335	6.118009891	4.670132648	4.934476549	5.76832704	6.054258671	3.530047719	5.301881607	5.993001695	4.656789782	4.527055752	6.741038575	6.540124379	5.971113576	5.446588998	6.406269013	5.050907872	6.386934755	5.401083402	5.591909376	5.425249509	6.041700929	5.245996769	6.139334544	6.22194952	6.064181864	6.418450946	6.226679287	6.215536793
S85192	VEGFA	0.071702625	1.042336143	-0.240578711	-0.075453513	-0.20923915	2.005328663	5.32708786	3.295281079	6.652854569	5.851869428	5.399642659	4.589235453	5.948527509	5.453006918	0.97900952	4.615963502	4.476780416	0.206665967	5.728991208	2.034861537	4.096266769	4.478751204	5.57849701	5.445064894	5.671678631	5.926863865	5.547174809	6.006539515	5.40462081	4.202695322	5.892501066	6.945420206	5.90107704	5.926020328	6.140323029	4.77341258	6.44320004	4.929243635	5.829944353	4.443447888	5.946918231	4.816781909	5.191406532	6.198342318	6.200672659	4.948190541	5.53732254	6.021949007
CR602359	VEGFB	-0.350683676	-0.023512564	0.490462063	0.180345769	-0.102561381	0.023135501	1.674274394	0.913789963	2.054090302	1.255399074	1.190006768	1.547945344	1.241187904	1.627737923	0.44799054	-0.287507932	0.702105128	-1.202575932	1.455483727	-2.750770681	1.497114796	1.278950566	1.440009337	1.342707025	1.47786461	0.466871989	1.637041475	1.41699045	1.352885254	0.910595764	1.392199092	1.480569289	1.610086377	1.269162172	1.139690855	1.571707058	0.446360726	1.163471396	1.036325624	1.43302083	1.134752602	1.373112893	0.827646496	1.206376485	1.112038888	1.071166812	1.456515504	2.039292765
NM_003377	VEGFB	0.298666576	-0.377082845	-2.36545185	-0.417645886	0.684946825	0.663362908	1.705565361	0.858714457	2.172595445	1.119426821	1.047356493	1.781707483	1.425149933	1.198745026	-0.112631024	-0.997537993	1.04772106	-0.417718256	1.5328642	-1.290364736	1.049849136	1.334011748	1.095367484	1.34781357	1.656812555	0.575796823	1.648445989	0.903283737	1.180315097	0.935786927	1.578190219	1.34273503	1.267459799	0.600837095	0.83618522	0.792763443	0.545087563	1.066193442	0.778616498	0.881714896	0.575499424	1.204587977	0.704498622	1.192778129	1.133857896	0.956209913	0.692575856	1.963763492
BC035212	VEGFC	-0.898677866	0.030319838	0.203084903	0.070169084	-0.933132723	-0.030970747	-5.047123039	-6.038937247	-5.593008148	-4.469542428	-5.111393497	-4.569111831	-4.671456809	-5.651902133	-4.171247029	-4.520433266	-4.563361257	-3.347803998	-4.895338409	-3.532749422	-5.276021355	-3.22483281	-4.202886589	-3.343002661	-2.488336921	-4.28483468	-3.285676095	-3.794324992	-2.901325518	-4.538466043	-3.662206039	-3.674980199	-4.680804245	-5.129387573	-4.123433489	-3.330824958	-3.7937431	-3.405448118	-4.098301667	-3.701866536	-4.407443446	-3.130508849	-3.355182706	-2.949499751	-2.618076043	-4.224481209	-4.374189205	-3.54459053
NM_005429	VEGFC	-2.830880137	0.170175028	0.621734533	0.140758799	-3.445417749	-0.155991765	-2.208383854	-2.852050483	-2.231404084	-1.259285911	-2.279087431	-1.452977485	-3.551123367	-3.510645918	-3.764741952	-2.511928402	-3.157511392	-2.771596782	-2.714048569	-3.460291707	-1.143087366	-1.670919612	-2.316363114	-1.161567527	-0.863693562	-3.326840298	-1.733593204	-2.304738464	-1.383101446	-2.96132723	-2.539459894	-1.961321219	-3.521571477	-2.387747719	-2.541902548	-1.972622406	-3.155934306	-0.8092518	-2.000352597	-1.560751743	-2.723392263	-1.421299833	-1.323801175	-0.796773483	-0.995102909	-2.455545579	-2.180767087	-1.542322846
BC074799	WNT1	0.514372859	-0.403132228	1.785969092	-0.403971191	-0.897446104	0.314737488	1.249387997	-0.065758567	1.31168374	2.683286795	3.104001851	1.556019029	0.167307179	-0.561079103	-0.393332003	2.070604204	-0.937155834	0.649228329	0.361772775	2.236497529	1.026608714	0.068864015	-0.305169234	0.785160223	-0.774113884	0.111187442	-0.362607218	-0.832124391	-0.415398701	0.7613753	0.325286087	0.51339603	-0.878265156	-0.350301269	0.084149286	-0.863018837	-0.8643829	-0.69150144	0.643889383	0.024321945	0.223285882	-0.385641454	-0.018094953	-0.408873889	-0.23743722	-0.060719277	-0.279454153	0.661988434
NM_005430	WNT1	-1.287506539	0.562343727	-0.875048687	0.54078566	-1.150259208	0.672071961	-2.265775643	1.983504415	-0.825710457	-2.353022739	1.495899974	-2.764378656	-1.839731515	-1.02491162	1.377715041	0.798140369	-1.560964332	-1.376545787	-1.365521672	2.581907725	-2.056867195	-2.860208268	-2.098565491	-2.237329669	-2.974393744	-1.059071416	-2.30138503	-2.692461268	-1.841118445	-2.106791563	-1.938469566	-2.739141164	-2.217905588	-1.069068635	-2.760947523	-2.581997441	-2.617700371	-2.180336054	-2.247292842	-2.119293532	-2.336258639	-1.71677608	-2.348437846	-2.651365214	-2.403041462	-1.584305467	-2.363677501	-1.466989864
NM_025216	WNT10A	-1.08253005	1.15672063	-1.225627884	0.495683892	0.032430405	-0.033176206	5.099451692	2.037007239	3.139707856	2.366989852	1.299318733	3.435432345	3.804907981	2.274297451	2.62977351	-0.238733913	0.466057148	-0.793795149	4.087913588	1.888535072	2.888378128	1.412673573	3.944922019	2.964188223	2.746105508	0.533691688	-0.417793922	0.337059621	4.014739516	1.747614149	2.763710857	-0.952375839	-1.667702356	2.702825525	4.5352102	2.960664486	2.000332298	3.173837887	0.356113769	2.745800538	4.840816616	4.947307645	2.873354173	0.711903314	5.129506679	1.782652802	0.97025234	3.982328562
BC096353	WNT10B	-0.505957409	0.292340149	-0.173918138	0.155189664	1.020826235	-0.696590998	-2.463081504	2.070906629	0.480360979	-0.588065616	-2.21142973	1.003564207	2.716620138	-0.819576306	-0.956257148	0.775827508	1.234546106	-1.905262027	2.603080718	2.581537977	-0.204779658	-1.106366854	0.410087698	0.593277315	0.661566147	2.388643654	-0.968836207	-1.639295725	1.799363769	-2.024022476	-2.451948658	1.595786561	0.534075673	2.593684029	0.152922258	-1.00054582	-0.799429887	-0.676131062	1.469332237	1.358101019	2.61427646	1.699220566	2.361931634	0.327454881	0.79100984	2.362687038	2.078806207	1.828693994
NM_003394	WNT10B	0.037375232	0.080157512	-1.084929295	-0.038369305	-0.610703987	0.245943025	1.202679447	0.665398723	0.402400269	-0.862875729	0.179673641	1.048862759	2.852061148	-0.496957226	1.679261255	1.010715205	0.659303191	0.142754006	2.778499751	2.413904364	-1.872116214	-0.767829988	0.696052084	0.882447621	0.867982112	0.909614715	0.411149999	-1.605829806	2.07349507	-0.932293104	-1.10174451	2.272676252	0.871445059	1.361991168	-0.363861691	-0.677452653	-0.906739654	-0.54862697	1.83278542	1.769823974	3.084165254	2.249499901	2.51287542	0.384502373	0.824389901	2.732540907	2.380601346	2.159222439
AK075540	WNT11	1.657775018	-0.746208331	3.758212915	-0.588053467	0.416580503	-1.340747511	0.930968284	-1.191404999	0.124816845	1.244540612	1.073147502	-1.418333056	-1.097155052	-2.040013704	1.641687575	-1.883603504	0.030181317	-0.025755509	-0.564965377	-0.225720583	1.200437969	-1.304014519	-0.934865499	0.212463502	-0.60189576	1.096303641	-0.084508895	-1.086546303	-1.562582507	-0.584111598	-1.542737222	1.88795971	-1.502114023	-0.297228228	-1.550443781	-1.045686921	-0.830176299	1.066210173	0.294644321	-1.146984422	-1.09170472	-1.482654337	-1.366763925	-1.591514928	-1.55649945	-1.297125988	-1.536811618	-0.701328893
BC074791	WNT11	-0.016353913	-1.324830136	-0.013042601	0.0310542	0.422299572	0.012925745	-3.526436299	-3.263850195	-2.624858059	-0.493056417	-1.009998947	-5.07758213	-4.506384143	-4.695354391	-5.09845503	-5.227083829	-5.425869947	-4.219962408	-4.322900193	-4.869985916	-4.868944171	-4.873809434	-4.975267698	-2.763773138	-5.342944164	-5.007164943	-4.747975947	-5.523806291	-4.967771703	-4.438102986	-5.451394851	-0.631282412	-5.222970423	-4.912050855	-5.244725683	-4.441670603	-5.303848261	-1.150717372	-2.526849708	-4.059163546	-4.819958737	-4.88897698	-5.858491872	-4.801723518	-5.02470061	-5.437005078	-5.166607072	-4.589430271
NM_004626	WNT11	-0.098985298	0.092627653	0.343704873	-0.231830784	-0.14942889	0.338629023	-0.138194028	0.968966435	1.305033362	3.009022156	2.808172669	-1.097236232	0.020943647	-1.067459704	-1.37422047	-1.203839762	-0.55041561	-1.330679354	0.619547995	-0.660774573	1.345276518	-0.897656019	-1.016541165	1.050536561	-0.62142458	-0.071519284	-0.555309695	-0.440207527	-1.336396002	-0.58468641	-1.377881144	3.301217215	-0.891645102	-0.783511786	-0.798754118	-0.392904933	-0.376834563	2.380683631	1.396570013	0.37834571	-1.022223167	-0.575655716	-0.960422838	-0.590371289	-0.883355042	-0.957781629	-0.94367989	0.397877935
BC104919	WNT16	0.475068858	-0.009072635	0.009015936	-0.873092399	0.342244994	-0.060020946	-1.973891558	-2.624870713	-2.77122886	-2.487205279	-1.311714673	-3.530368477	-3.757387437	-4.009490611	-0.726379877	-3.380369269	-2.167880283	-4.520076482	-1.921024641	-0.055726776	-2.256057315	-3.578085995	-2.823481095	-3.573189548	-1.212607393	-4.070805627	-3.5828437	-4.066200488	-4.374779853	-4.094489709	-3.902793387	-4.264798804	-3.798746559	-3.047869436	-3.61368007	-3.923064313	-4.32339794	-3.430146794	-2.320416164	-4.511833534	-2.691672148	-3.446040529	-3.363243893	-4.157364789	-4.245467262	-2.78204154	-3.405793228	-2.311724218
NM_016087	WNT16	-0.010367783	0.918736823	-0.341432895	0.010293807	-0.181184347	1.206333254	-3.92961586	-2.937973166	-3.637965805	-3.862509718	-1.669655004	-4.404954714	-3.855616552	-4.177013054	-4.481428992	-4.622312537	-4.16512582	-4.011240257	-3.796188275	-4.361719783	-3.866960727	-4.174736478	-4.393877984	-3.541900615	-4.036763332	-4.038896459	-3.810987335	-4.174679782	-3.985525274	-4.136867782	-4.422640766	-3.540953023	-3.526318323	-4.098359713	-4.305964908	-4.084329796	-3.632760783	-4.221285487	-3.325354652	-4.088077526	-4.056211713	-4.067348975	-4.167805362	-4.145006179	-4.212163731	-4.38658081	-3.910239216	-4.05170058
NM_003391	WNT2	-1.094021836	0.786194263	-0.102232392	0.456227055	-0.610543727	0.095464905	-0.985098706	0.912126441	1.502389273	0.729773129	-0.782966924	-1.935923932	-0.876590169	-0.689159346	1.0291435	-0.207297719	0.934383316	1.750146934	-1.286437827	0.822530016	-1.009016677	2.796824521	-0.314682733	1.259675881	0.214443379	-1.707042264	0.176884229	0.949406921	0.816821553	1.960999944	-0.969421612	-0.30508919	-0.042269652	-1.444351301	-1.69327794	0.43988336	-1.298727452	-0.21778158	-0.201270877	0.306529697	-1.368073779	0.133539948	0.407926289	-0.213370518	-0.009982609	0.832637634	0.476897484	-0.464820041
NM_004185	WNT2B	0.394841337	0.151676319	-0.325459711	0.285720171	-0.169516638	-0.767699589	0.041647183	0.919993242	-1.665266134	-4.300758744	-2.872127964	-0.671488569	-1.840038989	0.342180773	0.826891767	1.190484279	0.184592213	1.456191601	-1.475134714	1.535584757	-2.48736635	2.291660088	-0.029304861	1.784110767	1.81186568	-0.516071359	-1.621845339	-1.593518435	-0.037257347	0.074844359	-0.101010128	-1.598821634	-0.139600359	0.495451062	-0.357776226	0.513244158	1.527791203	0.396182971	0.14321121	1.064201461	0.426502286	-0.125072225	0.070021735	0.187797312	-0.846273717	1.224812645	-0.36629854	1.364714963
BC112116	WNT3	0.285060111	-0.072038175	0.340115363	0.068611514	-0.289931322	-0.228654169	0.648312139	-0.382095451	-0.281693457	1.288729509	-0.651848648	-3.243790342	-2.274768039	-3.826460835	-4.13141533	-3.030432613	-2.11462219	-4.387250851	-3.73965403	-2.749986067	0.042485961	-3.318386964	-2.181971054	-3.622922676	-0.518847237	-1.877222746	-2.764791154	-4.075520616	-2.969085982	-3.5063306	-3.519289649	-1.109784481	-1.654469515	-2.866591815	-3.54299561	-2.685815774	-3.240861842	-1.699546925	-2.669051433	-3.398083104	-1.086713669	-2.481372483	-1.488545081	-2.415672148	-3.418718347	-2.652535657	-3.154243818	-1.630723125
BC114219	WNT3	0.612653229	-1.472665206	0.551752066	-0.904723187	1.42753488	-3.17001809	-2.692552076	1.634503903	-0.312544087	1.35724787	-3.121343241	0.068054294	-3.362432234	-1.499479136	-2.160049388	2.142337345	-3.185059864	1.24114103	-1.533610195	0.228296209	-2.095843231	-0.127326325	0.498365053	-1.766850882	0.594862014	0.90908851	-3.299554231	-2.211591821	-2.644016897	-2.525612595	-1.820516303	-0.795340542	-0.54790789	-1.276350853	-1.287942954	0.576428766	-1.653841692	1.614314426	-0.647629484	-0.848469134	1.041836486	-0.066619055	0.363073443	-0.165592466	-1.237073133	-0.5114296	-0.79117051	1.587648197
NM_030753	WNT3	-0.132230766	-0.108415854	0.246463117	-0.315716344	0.100834976	0.113657976	3.128447714	4.111877903	4.28920318	2.188861851	4.53614647	1.253866519	2.44008462	1.37444153	3.20807229	3.933405041	2.714779279	1.393170464	0.882737659	3.104425799	3.378217622	2.028899992	2.706899291	1.180400395	3.463368564	1.194848327	1.845279654	0.375737895	1.900213873	1.248551857	0.449990171	3.605260954	2.728923336	2.807510485	0.375211193	0.922787954	0.558148258	2.831661326	1.674685099	0.60511599	3.208404481	1.650928923	3.053169433	2.53441761	1.402568807	1.663065546	1.390981292	2.778573835
BC103921	WNT3A	-0.035264942	-0.379527921	0.034423461	0.352207908	-1.305643163	1.278973322	-0.075109707	2.078122001	-0.359254591	-1.326299791	-0.594550507	-1.052468608	-1.191292102	1.413436515	-0.218633256	-0.249156424	0.723660646	-2.198884967	-1.39208997	0.33799845	0.096071212	-1.829896654	-1.15863642	-0.864531234	-0.52803522	0.504580548	0.751732265	-1.733816058	-0.821718293	-2.153650097	-1.986079484	-0.863862329	-0.215782886	-0.467235142	-1.256242033	-1.574308473	-1.290770493	-1.735838371	-2.730731741	-1.960832986	-0.482624053	-1.819016692	-1.324117411	-1.214082542	-1.959066677	-2.515759746	-3.120299427	-1.86698776
NM_033131	WNT3A	-0.098247239	0.784116786	-0.607661183	-0.344820931	0.333556335	0.09198108	2.314859529	1.179910332	1.240792744	2.938845771	1.157626641	1.00177245	1.153047469	1.386878216	-0.456066576	-0.147914319	0.347398497	-0.13975724	1.774308937	1.07304442	2.639488274	0.226310597	0.702350875	2.355835185	3.894845119	0.452633648	3.728617499	1.333332792	1.180306434	-0.088871119	-0.310947021	0.693809637	1.600015866	0.548728155	0.174878226	0.932294741	0.445400884	0.592191107	0.487232392	0.707707356	2.411647642	2.046981721	3.407224293	1.960388318	1.419436656	0.170952303	0.011060206	0.432411898
BC057781	WNT4	-0.252739721	1.407964127	-0.088683435	0.600350672	0.082188977	-0.087155573	3.673740109	-0.166158768	1.158811572	3.657749473	1.63467144	1.987432209	1.381555108	1.541047738	1.410122135	-0.454802141	-0.396965591	-1.644685721	1.186605257	-1.222343283	1.930409838	1.509051211	1.854959482	3.061432251	3.536867276	0.967037723	0.675483548	-0.123399348	3.276233176	-0.068183208	-0.701413837	0.185014099	-0.888060233	2.697680268	2.268200661	0.212986339	2.413318425	1.560821959	1.592132053	1.323637189	3.871502937	1.929966103	2.098700449	2.707894541	3.058839368	2.334100573	1.393167682	3.506145947
NM_030761	WNT4	-0.052932041	-0.022091494	0.787518256	0.02175831	1.283996883	-0.231340268	1.769569688	0.747989365	1.224998101	0.297754002	1.24991969	1.884701262	1.729830349	2.760783471	1.867009837	1.951696299	1.136339546	-0.742453038	2.686071003	0.142110489	1.730455296	2.115510636	2.351278436	3.128201218	2.393185159	0.785042222	0.116703669	0.778417282	3.859000833	-0.31262861	-0.930452185	2.159744889	0.396096037	1.894621404	2.235135291	0.259274504	1.835194178	0.877782707	1.528382126	0.735962219	2.85217058	1.173453068	1.062265206	2.373510993	2.510260645	1.687234687	1.15927683	4.348301145
BC064694	WNT5A	0.179238357	0.001994174	-0.001996935	-0.837716753	0.381725276	-0.299268582	-4.981934015	-3.762245795	-3.983255686	-1.878555184	-3.096277274	-1.000153491	-2.899402612	-1.162603464	-3.491831995	-3.539140906	-0.989233453	-1.20745634	-3.357583053	-4.262330681	-4.997349309	-1.391154483	-1.69072187	-1.173435213	-1.26406214	-3.507408646	-0.820286238	-0.018888055	-0.560527394	-1.996484302	-3.573180807	-4.39655084	-1.154110534	-2.711179566	-5.752565646	-0.347664624	-0.539026948	-0.684111771	-3.669022732	-0.692796854	-0.802262052	-1.944071088	-2.796170448	-0.949415933	-2.039192545	-1.104542817	-1.110925583	-1.425885987
NM_003392	WNT5A	-0.176538343	0.446974236	-0.260216041	-0.16475394	0.472043402	0.147852858	-1.910570308	-0.515328549	1.865991803	1.191002206	0.913475199	1.935000828	0.369322906	1.975264326	1.99618227	0.503733518	1.827678218	0.746174028	-0.800372594	-0.699277099	-2.604919629	1.430123621	1.070949694	1.700105372	0.959454391	-0.238152466	2.08489062	2.72302297	2.053228381	0.833688174	0.956101163	-1.249090469	1.144419083	0.446916256	-2.484930126	1.868985208	1.663442155	1.970347002	0.107965899	1.935261033	1.644742568	0.773748667	0.60308191	2.508237811	0.414743203	2.073876642	2.17468453	1.090316626
NM_030775	WNT5B	0.040647436	0.439808876	-0.010732452	-0.301066647	0.002463663	-0.002467877	0.213869554	0.29057711	1.865039949	-2.386864156	0.084653077	0.846877388	0.39168088	0.333180722	-0.997927788	1.287297468	-0.165309784	-2.901199123	-2.756530678	-0.690573932	1.2710843	-1.987412208	0.363667168	-0.85360506	-1.090132223	-2.010718716	-2.826351944	-1.273637656	0.124013125	-3.751378818	-4.050230639	-3.237510399	-0.60009402	-2.035778005	-3.50871424	0.118519103	-3.517566199	0.814625075	-2.11498558	-1.352510611	-1.042137849	1.074526656	1.097644738	0.263583698	-1.763420043	0.298917778	-0.581008992	-1.338020237
BC004329	WNT6	-0.218213018	0.191920054	-0.031058911	0.057818883	-0.055534159	0.03040433	2.644738254	0.575165621	1.597830977	2.404092732	2.345139405	0.903418631	0.773234431	0.397891181	1.721281895	1.501561769	2.969800491	1.254563644	2.142442229	1.644240821	3.060641811	0.654507702	1.685479942	0.955967771	2.059932474	2.423002663	2.040123047	1.441657011	0.780535044	0.978315018	2.967875445	1.171102707	0.452025976	1.9521372	1.273181797	1.272268677	0.525726599	0.325779795	0.593315717	0.200504426	0.17196132	0.447567834	1.470845957	0.28350795	0.338211375	0.087376201	0.323392222	1.3707238
NM_006522	WNT6	0.681219705	-0.155584982	-2.121016308	-0.584882335	0.623477757	0.14042756	-3.013263881	-4.249497081	-3.461529188	-1.693631305	-3.336421078	-3.804808468	-3.447017889	-4.416499648	-3.968338221	-3.609364695	-3.276407134	-4.18836044	-2.962757667	-4.391516258	-0.771229882	-4.117640436	-3.515816636	-3.71707324	-3.74244621	-4.035531064	-3.104824205	-3.555448116	-3.868016713	-3.978512449	-4.658915386	-3.728267047	-4.260527137	-3.657385018	-4.008766845	-4.139481979	-3.61200396	-3.099081527	-3.775784854	-3.820237452	-3.954250092	-3.91491889	-3.280579655	-3.744434626	-3.219054613	-3.970593671	-3.134183337	-1.606887216
NM_004625	WNT7A	0.398959875	-0.343703262	0.157352149	-0.176639331	0.167515958	-0.597220821	-0.054844712	-1.043720755	-2.41778401	-2.197794406	-2.182748936	-1.034734915	-2.94472399	-1.966572313	-2.197493952	-2.226343482	-1.978769984	-1.922629016	-2.5163103	-2.715809228	-1.163258294	-1.843748512	-0.509793524	-1.492684651	-2.06041541	-1.965019358	-2.617960665	-2.675838478	-2.112983777	-2.94230008	0.573669607	-2.403545708	-2.565971283	-2.754897924	-1.771233716	-2.82343561	-2.159505718	-1.205390857	-2.023956959	-1.856038962	-1.413433837	-0.884405891	-1.948841833	-1.748778454	-3.093432333	-2.606374081	-3.005158119	0.59097134
NM_058238	WNT7B	-0.332087536	-0.490094178	0.699818316	0.290597859	0.269767837	-0.508117544	-4.526848652	-4.619546902	0.050196557	-4.456613178	0.89264641	-1.457315707	-0.91508117	-1.489710795	-4.942771176	-4.52093358	-4.584145509	-4.675670269	-1.868469589	-4.751696635	-0.551442071	0.318465499	0.109457404	-0.715210139	-0.967547763	-4.105945946	-2.553188984	-2.643378412	-1.768686015	-4.452578095	-2.354842376	-2.682300599	-0.982636937	-1.074616306	-1.579317778	0.286646781	1.609039534	-0.498170985	-1.26957937	-0.661302288	-0.790771701	-1.187851452	-0.232948095	-1.401397896	-1.196719837	-0.383642849	-0.674338373	-1.765885185
NM_058244	WNT8A	0.525231235	-0.415165293	-0.395867073	-0.088904485	0.131095116	0.083742413	-2.53868601	-3.369458348	-3.652224492	-2.756841704	-3.347063382	-3.864666641	-3.229243604	-3.865435557	-3.695277263	-3.881333283	-3.433778124	-3.446136223	-3.626501711	-3.546206124	-2.706573	-3.728009481	-3.81769132	-3.773682757	-3.615704313	-3.590612653	-3.103752124	-3.872501359	-3.87717873	-2.498032044	-2.88015653	-3.609302928	-3.933182443	-3.754126295	-3.961790397	-3.728178982	-3.236520368	-3.629795162	-3.781899655	-3.430719129	-3.726474982	-3.763320427	-3.612948762	-3.474274607	-3.518003922	-3.461376181	-3.866110949	-3.512718104
NM_003393	WNT8B	-0.541541825	0.763226021	-0.082183923	0.852309444	-1.08939361	0.077753517	0.199519899	-2.353752653	-2.105709128	-1.430380526	-1.317826513	-2.155911103	-1.862260796	-2.190370751	1.01002151	-1.788811354	-2.556449564	-2.905146246	-2.172295999	-2.313151219	-1.050083157	-2.274779391	-2.352455901	-2.634894442	-2.321659937	-2.41188083	-2.031011737	-2.060244076	-2.304302322	-2.377317537	-2.744318829	-1.913648906	-2.612080431	-2.437464998	-2.581538858	-1.728513481	-2.106186617	-1.666219168	-2.736102976	-2.376683598	-2.391309394	-2.332708037	-2.300310835	-1.131240656	-1.911670238	-2.488945792	-2.438053262	-2.028564138
BC111960	WNT9A	-0.304293321	-0.032354557	0.228131779	0.092624831	-0.109934025	0.031644846	-3.147306049	-5.660343092	-4.496247143	-4.50294315	-3.945681527	-6.167304344	-5.506935633	-5.37482442	-3.526417597	-4.812311536	-4.440061442	-6.202819292	-5.286442859	-5.085844638	-5.794404898	-5.736399246	-5.957669627	-5.803991952	-5.094620854	-4.148357109	-5.647576282	-6.609653718	-5.392245489	-6.409412382	-5.656481983	-5.560910992	-6.048497856	-5.213909709	-5.456719617	-6.968186026	-4.372707276	-6.659349084	-6.425783062	-6.281196778	-6.39605892	-6.581443619	-5.869502779	-5.471380323	-6.484476946	-6.059474635	-6.692886932	-5.799126195
NM_003395	WNT9A	0.535705206	-0.953806433	-0.776501401	-0.023896976	0.092107059	0.023507585	-1.931869177	-4.1556289	-1.257942755	-1.869407907	-1.483856461	-3.801068892	-2.85397162	-4.059021181	-3.873094323	-3.125338336	-2.192922795	-4.014621146	-2.512512976	-3.980330123	-1.985462202	-2.527296644	-3.537247951	-3.17490956	-1.54651093	-0.948445937	-3.050986992	-3.171997206	-1.955824569	-3.724677054	-4.242494274	-2.94992179	-3.771275142	-3.386816778	-3.987381626	-3.440517866	-2.279001241	-2.721683408	-4.02369085	-3.235041931	-2.874265359	-3.811177604	-1.506073208	-2.976498085	-3.459830984	-2.836435843	-3.872174018	-2.865855662
AK127268	WNT9B	-0.320492019	2.193684757	-0.07398448	0.070374759	-0.34682324	0.443116059	0.782171559	0.885823413	0.237582231	1.639979349	1.863714058	0.255654201	0.411534061	-0.907646137	-0.564856572	-0.536486985	-0.329507289	-0.985235928	0.98636316	-0.310515014	1.82646083	-0.229968328	-0.280328752	-0.595904806	-0.630149936	-0.140863858	0.549274948	-0.144737867	-0.300202846	-0.130569293	-0.385311189	0.385337307	-0.794701549	0.33335373	-0.378859904	-0.269757782	0.550726421	-0.655288559	-0.024570835	-0.329803241	-0.74077664	-0.380023464	-0.130189816	0.225900741	-0.044779349	0.367699117	0.522963644	0.040072117
BC064534	WNT9B	0.73153468	0.147836466	-0.164733582	-0.317629645	0.658753716	-0.19769821	1.40832011	-0.636863703	-1.446095278	1.618174494	1.059275396	-0.595015749	-1.435926221	-1.041467785	-0.62344371	-0.71655246	-1.827387694	0.496924063	-0.34988008	1.033264609	1.328601337	-0.891549946	-1.741277794	-0.392962795	0.412150063	1.575732583	-0.201205553	-1.403641696	-1.493345221	-0.312346592	-1.702806254	-0.188403154	-1.851777494	0.056234563	-0.705307368	-2.141410541	-0.767826988	-2.187038425	-2.704459894	-2.320615875	-1.886047806	-1.609851721	-2.090796804	-1.869988089	-2.706318544	-1.119464433	-1.861997852	-0.712328049
NM_003396	WNT9B	-0.503622001	0.241059814	0.663026224	-0.327440194	0.077785933	-0.082220139	-1.063244736	-2.172347795	-2.295678645	-1.333935046	-0.919754749	-3.757288094	-4.290734241	-2.941888202	-3.546836733	-2.290299192	-3.150683048	-2.406334864	-3.265624726	-2.547459782	-1.132975649	-3.962190997	-2.839792085	-3.411472549	-4.132572484	0.38429877	-2.847520857	-3.667110355	-3.72812587	-2.479555568	-3.671895912	-3.26179108	-3.857251025	-2.315353782	-3.850987764	-3.201522191	-3.14847811	-3.181496788	-2.944809233	-3.951789197	-3.5579662	-4.376560022	-4.051279843	-4.072018617	-3.710052777	-3.929801901	-3.897123512	-2.909681807
[truncated: 24 more columns]

## Sheet: Delta Table
Delta Table
delta	# med false pos	90th perc false pos	# called	median FDR	90th perc FDR	cutlo	cuthi
0	29.8022	34.8132	254	0.117331	0.13706	-0.152807	0.356549
0.000522849	29.8022	34.8132	254	0.117331	0.13706	-0.152807	0.356549
0.00209139	29.8022	34.8132	254	0.117331	0.13706	-0.152807	0.356549
0.00470564	29.8022	34.8132	254	0.117331	0.13706	-0.152807	0.356549
0.00836558	29.8022	34.8132	254	0.117331	0.13706	-0.152807	0.356549
0.0130712	29.8022	34.8132	254	0.117331	0.13706	-0.152807	0.356549
0.0188225	29.8022	34.8132	254	0.117331	0.13706	-0.152807	0.356549
0.0256196	29.8022	34.8132	254	0.117331	0.13706	-0.152807	0.356549
0.0334623	29.8022	34.8132	254	0.117331	0.13706	-0.152807	0.356549
0.0423507	29.8022	34.8132	254	0.117331	0.13706	-0.152807	0.356549
0.0522849	29.8022	34.8132	254	0.117331	0.13706	-0.152807	0.356549
0.0632647	28.3077	32.6154	253	0.111888	0.128915	-0.203742	0.356549
0.0752902	28.3077	32.6154	253	0.111888	0.128915	-0.203742	0.356549
0.0883614	28.3077	32.6154	253	0.111888	0.128915	-0.203742	0.356549
0.102478	26.1978	30.9099	252	0.10396	0.122658	-0.264865	0.356549
0.117641	26.1978	30.9099	252	0.10396	0.122658	-0.264865	0.356549
0.133849	26.1978	30.9099	252	0.10396	0.122658	-0.264865	0.356549
0.151103	26.1978	30.9099	252	0.10396	0.122658	-0.264865	0.356549
0.169403	24.4396	30.1187	251	0.0973688	0.119995	-0.305614	0.356549
0.188748	24.4396	30.1187	251	0.0973688	0.119995	-0.305614	0.356549
0.209139	21.7143	27.7978	249	0.087206	0.111638	-0.397298	0.356549
0.230576	21.7143	27.7978	249	0.087206	0.111638	-0.397298	0.356549
0.253059	21.7143	27.7978	249	0.087206	0.111638	-0.397298	0.356549
0.276587	20.2198	26.5846	248	0.0815314	0.107196	-0.448233	0.356549
0.301161	20.2198	26.5846	248	0.0815314	0.107196	-0.448233	0.356549
0.32678	19.6044	26.2505	247	0.07937	0.106278	-0.468608	0.356549
0.353446	17.8462	24.3165	244	0.07314	0.0996577	-0.499169	0.387111
0.381157	14.5934	21.1341	238	0.0613168	0.0887986	-0.60104	0.417672
0.409913	13.978	20.2198	237	0.058979	0.0853155	-0.60104	0.448233
0.439716	11.956	18.4791	233	0.0513135	0.0793095	-0.60104	0.539918
0.470564	11.0769	17.2484	229	0.0483708	0.0753203	-0.651976	0.539918
0.502457	8.7033	14.1363	216	0.040293	0.0654457	-0.784409	0.570479
0.535397	7.03297	12.378	214	0.0328643	0.0578412	-0.784409	0.641789
0.569382	6.32967	11.956	209	0.0302855	0.057206	-0.835344	0.651976
0.604413	4.74725	10.0571	202	0.0235013	0.0497878	-0.865906	0.738567
0.640489	3.86813	8.26374	195	0.0198366	0.0423781	-0.947403	0.753847
0.677612	2.98901	6.85714	191	0.0156493	0.0359013	-0.988151	0.804783
0.71578	2.28571	5.27473	185	0.0123552	0.028512	-1.05946	0.865906
0.754993	1.93407	4.74725	181	0.0106854	0.0262279	-1.1104	0.896467
0.795253	1.23077	3.51648	174	0.00707339	0.0202097	-1.21227	0.947403
0.836558	0.879121	2.98901	169	0.0052019	0.0176865	-1.24283	0.988151
0.878908	0.527473	1.77582	157	0.0033597	0.011311	-1.33451	1.06965
0.922305	0.351648	1.40659	152	0.00231348	0.0092539	-1.40582	1.13077
0.966747	0.175824	0.703297	140	0.00125589	0.00502355	-1.43638	1.21227
1.01223	0.0879121	0.527473	122	0.000720591	0.00432355	-1.59938	1.27339
1.05877	0	0.175824	113	0	0.00155597	-1.68088	1.35489
1.10635	0	0.175824	101	0	0.00174083	-1.77256	1.4262
1.15497	0	0	69	0	0	-10000000000	1.50769
1.20464	0	0	67	0	0	-10000000000	1.56882
1.25536	0	0	35	0	0	-10000000000	1.83368
Miss Rates
Quantiles	Cutpoints	Miss Rate(%)
0 -> 0.05	-0.326 -> -0.3	31.25
0.05 -> 0.1	-0.3 -> -0.247	0
0.1 -> 0.15	-0.247 -> -0.181	0
0.15 -> 0.2	-0.181 -> -0.11	0
0.2 -> 0.25	-0.11 -> -0.066	0
0.25 -> 0.75	-0.066 -> 0.166	30.62
0.75 -> 0.8	0.166 -> 0.173	0
0.8 -> 0.85	0.173 -> 0.196	0
0.85 -> 0.9	0.196 -> 0.242	0
0.9 -> 0.95	0.242 -> 0.255	0
0.95 -> 1	0.255 -> 0.336	0

## Sheet: Significant Genes
Significant Pos
Row	Gene ID	Gene Name	Score(d)	Numerator(r)	Denominator(s+s0)	Fold Change	q-value(%)	localfdr(%)
181	PLAUR	NM_001005376	2.01705060687255	198	98.1631295344642	10.8417713436033	0	0
225	TCF7L1	BC058894	2.01705060687255	198	98.1631295344642	24.6930002621018	0	0
226	TCF7L1	NM_031283	2.01705060687255	198	98.1631295344642	27.0381546554763	0	0
196	PTTG1	BC101834	2.00686348259542	197	98.1631295344642	23.5200728033102	0	0
218	TCF3	BC110580	1.99667635831828	196	98.1631295344642	31.0065695019933	0	0
264	WNT6	BC004329	1.99667635831828	196	98.1631295344642	2.67924345190386	0	0
47	DKK1	BC001539	1.98648923404115	195	98.1631295344642	19.1833705608748	0	0
185	POU5F1	NM_002701	1.98648923404115	195	98.1631295344642	16.3833096017089	0	0
121	JAG1	BC098393	1.97630210976402	194	98.1631295344642	16.0208767598921	0	0
113	GSK3B	BC012760	1.96611498548688	193	98.1631295344642	36.4171054359075	0	0
85	FN1	NM_054034	1.95592786120975	192	98.1631295344642	10.9943251787558	0	0
102	FZD5	BC114346	1.95592786120975	192	98.1631295344642	11.8103649151217	0	0
227	TCF7L2	BC032656	1.95592786120975	192	98.1631295344642	30.0393268391316	0	0
235	VEGFA	M27281	1.95592786120975	192	98.1631295344642	43.3339900908647	0	0
236	VEGFA	NM_001025366	1.95592786120975	192	98.1631295344642	34.4417168413397	0	0
36	CLDN4	NM_001305	1.94574073693261	191	98.1631295344642	32.5936998560578	0	0
39	CLDN7	BC071844	1.94574073693261	191	98.1631295344642	33.8547070461754	0	0
190	PPARA	NM_001001928	1.94574073693261	191	98.1631295344642	11.0096866178334	0	0
228	TCF7L2	NM_030756	1.94574073693261	191	98.1631295344642	27.2355800613287	0	0
17	CCND3	NM_001760	1.91517936410121	188	98.1631295344642	11.8020781240946	0	0
119	ID3	BC003107	1.91517936410121	188	98.1631295344642	35.4094027301345	0	0
130	KREMEN1	BC063787	1.91517936410121	188	98.1631295344642	17.8080517134646	0	0
84	FN1	NM_002026	1.90499223982408	187	98.1631295344642	11.0191995760492	0	0
197	PTTG1	NM_004219	1.89480511554694	186	98.1631295344642	21.0298260491901	0	0
168	MYC	NM_002467	1.88461799126981	185	98.1631295344642	43.5273632248634	0	0
237	VEGFA	S85192	1.88461799126981	185	98.1631295344642	22.2639440102634	0	0
217	TCF25	NM_014972	1.87443086699267	184	98.1631295344642	20.0842209357656	0	0
229	TIAM1	NM_003253	1.87443086699267	184	98.1631295344642	7.9990753605688	0	0
234	VEGFA	AY263145	1.87443086699267	184	98.1631295344642	25.5021281889768	0	0
111	GSK3A	BC027984	1.86424374271554	183	98.1631295344642	12.46328302166	0	0
35	CLDN4	AK126462	1.85405661843841	182	98.1631295344642	4.28833078749238	0	0
172	NANOG	NM_024865	1.85405661843841	182	98.1631295344642	3.08557651915219	0	0
159	MET	J02958	1.84386949416127	181	98.1631295344642	8.11367159023648	0	0
40	CLDN7	NM_001307	1.83368236988414	180	98.1631295344642	31.8115790486118	0	0
155	LRP5	NM_002335	1.83368236988414	180	98.1631295344642	12.9684731558433	0	0
122	JAG1	NM_000214	1.823495245607	179	98.1631295344642	8.53139442585084	0	0
92	FST	NM_013409	1.81330812132987	178	98.1631295344642	10.1285887478049	0	0
112	GSK3A	NM_019884	1.7929338727756	176	98.1631295344642	12.3450998889722	0	0
46	CYR61	NM_001554	1.7623724999442	173	98.1631295344642	11.8665885123457	0	0
63	DVL3	NM_004423	1.7623724999442	173	98.1631295344642	9.03310938230775	0	0
80	FN1	AB191261	1.7623724999442	173	98.1631295344642	9.43372494086065	0	0
11	CCND1	BC001501	1.74199825138993	171	98.1631295344642	18.9127619619317	0	0
157	LRP5L	NM_182492	1.7318111271128	170	98.1631295344642	8.25205430792269	0	0
211	TCF20	NM_181492	1.7318111271128	170	98.1631295344642	7.60860888969177	0	0
256	WNT3	NM_030753	1.7318111271128	170	98.1631295344642	4.49388032003855	0	0
99	FZD4	AB032417	1.72162400283566	169	98.1631295344642	3.495757338733	0	0
184	POU5F1	BC020712	1.71143687855853	168	98.1631295344642	6.43086484302287	0	0
124	JUN	BC006175	1.70124975428139	167	98.1631295344642	13.7217722552568	0	0
182	PLAUR	NM_001005377	1.69106263000426	166	98.1631295344642	7.7517070397657	0	0
9	BIRC5	NM_001012270	1.66050125717286	163	98.1631295344642	12.2980058159133	0	0
170	NANOG	BC069807	1.65031413289572	162	98.1631295344642	3.38953860197508	0	0
219	TCF3	M31222	1.65031413289572	162	98.1631295344642	11.7359452850438	0	0
221	TCF4	BC031056	1.65031413289572	162	98.1631295344642	7.98112235845052	0	0
143	LRP1	BC052593	1.61975276006432	159	98.1631295344642	6.63534178358103	0	0
144	LRP1	NM_002332	1.61975276006432	159	98.1631295344642	5.20542388642928	0	0
162	MMP2	NM_004530	1.60956563578719	158	98.1631295344642	5.75307959469943	0	0
34	CLDN3	NM_001306	1.59937851151005	157	98.1631295344642	4.45842943149065	0	0
91	FST	NM_006350	1.59937851151005	157	98.1631295344642	7.57617702980414	0	0
13	CCND2	BC010958	1.58919138723292	156	98.1631295344642	5.63711746801049	0	0
72	EFNB2	BC105956	1.58919138723292	156	98.1631295344642	3.79833148631079	0	0
87	FOSL2	BC022791	1.58919138723292	156	98.1631295344642	7.46751117089287	0	0
167	MYC	M13930	1.58919138723292	156	98.1631295344642	9.78967801755386	0	0
79	FGF18	NM_003862	1.57900426295579	155	98.1631295344642	3.05394711876625	0	0
86	FOSL1	NM_005438	1.57900426295579	155	98.1631295344642	5.04932506570314	0	0
133	KREMEN2	NM_024507	1.57900426295579	155	98.1631295344642	2.46457360886926	0	0
12	CCND1	NM_053056	1.56881713867865	154	98.1631295344642	7.88916633093569	0	0
141	LRP1	BC021204	1.56881713867865	154	98.1631295344642	3.02532880247698	0	0
6	BIRC5	AB154416	1.54844289012438	152	98.1631295344642	6.89343599572668	0	0.0593268929405248
117	ID2	BC030639	1.50769439301585	148	98.1631295344642	3.79388034925726	0	0.369551926830506
81	FN1	AY450391	1.49750726873871	147	98.1631295344642	5.08430545864993	0	0.463250974554502
126	JUN	NM_002228	1.45675877163018	143	98.1631295344642	2.54605727099327	0	0.911693331892161
209	TCF19	NM_007109	1.45675877163018	143	98.1631295344642	3.58325839916461	0	0.911693331892161
118	ID2	NM_002166	1.43638452307591	141	98.1631295344642	3.13734156197672	0	1.18406043668897
183	PLAUR	NM_002659	1.42619739879877	140	98.1631295344642	2.97672248033436	0	1.33324866771992
258	WNT3A	NM_033131	1.42619739879877	140	98.1631295344642	2.53575724509221	0	1.33324866771992
27	CLDN18	NM_001002026	1.40582315024451	138	98.1631295344642	4.71696546408578	0	1.65901662202772
177	NOS3	BC069465	1.40582315024451	138	98.1631295344642	3.149186634638	0	1.65901662202772
73	EFNB2	NM_004093	1.38544890169024	136	98.1631295344642	2.63013435388293	0	2.022991164983
104	FZD6	AB209734	1.36507465313597	134	98.1631295344642	2.31107312812243	0	2.42659247428107
128	JUND	AK223630	1.36507465313597	134	98.1631295344642	2.47138738287601	0	2.42659247428107
239	VEGFB	NM_003377	1.36507465313597	134	98.1631295344642	2.07236654904	0	2.42659247428107
165	MMP7	NM_002423	1.35488752885884	133	98.1631295344642	5.40918941540014	0	2.64364751944634
114	GSK3B	NM_002093	1.32432615602743	130	98.1631295344642	2.43765665303197	0	3.35772311206779
222	TCF4	NM_003199	1.2835776589189	126	98.1631295344642	3.22268494896656	0.0720590884525311	4.46140553691518
238	VEGFB	CR602359	1.2835776589189	126	98.1631295344642	1.72059754209931	0.0720590884525311	4.46140553691518
88	FOSL2	NM_005253	1.27339053464176	125	98.1631295344642	4.24092600976943	0.0720590884525311	4.76483600504102
244	WNT10A	NM_025216	1.23264203753323	121	98.1631295344642	4.06286929374582	0.125588697017268	6.08633036455705
127	JUNB	NM_002229	1.22245491325609	120	98.1631295344642	1.65234903313352	0.125588697017268	6.44290972397363
38	CLDN6	NM_021195	1.21226778897896	119	98.1631295344642	2.58149523796171	0.125588697017268	6.80967645031902
166	MMP9	NM_004994	1.20208066470182	118	98.1631295344642	3.44698200753066	0.125588697017268	7.18648307315005
260	WNT4	NM_030761	1.18170641614756	116	98.1631295344642	2.34256269392167	0.125588697017268	7.96951476211044
5	AXIN2	NM_004655	1.16133216759329	114	98.1631295344642	3.3701015926006	0.231347599768652	8.79026820537861
14	CCND2	BC089384	1.15114504331615	113	98.1631295344642	2.04119054169076	0.231347599768652	9.21421310054608
45	CTNNB1	NM_001904	1.15114504331615	113	98.1631295344642	1.6860174146797	0.231347599768652	9.21421310054608
215	TCF25	AF130092	1.15114504331615	113	98.1631295344642	2.65635899960013	0.231347599768652	9.21421310054608
216	TCF25	AK024679	1.15114504331615	113	98.1631295344642	3.91307013929927	0.231347599768652	9.21421310054608
82	FN1	BX538018	1.13077079476189	111	98.1631295344642	2.74577522161286	0.231347599768652	10.0880842692838
199	SALL4	NM_020436	1.13077079476189	111	98.1631295344642	2.97334623826567	0.231347599768652	10.0880842692838
200	SNAI1	NM_005985	1.07983517337621	106	98.1631295344642	2.45527903960483	0.335969762721355	12.4147657750298
262	WNT5A	NM_003392	1.06964804909908	105	98.1631295344642	1.81219851364054	0.335969762721355	12.9033174295203
16	CCND3	AK055519	1.05946092482195	104	98.1631295344642	2.44825310550812	0.335969762721355	13.3993755739703
94	FZD1	NM_003505	1.04927380054481	103	98.1631295344642	1.93871426473103	0.335969762721355	13.9028667280596
109	FZD9	NM_003508	1.03908667626768	102	98.1631295344642	1.49131223675888	0.335969762721355	14.4137174114676
95	FZD10	BC074997	1.02889955199054	101	98.1631295344642	3.05386097541967	0.335969762721355	14.931854143874
178	NOS3	NM_000603	1.02889955199054	101	98.1631295344642	1.99783786301977	0.335969762721355	14.931854143874
145	LRP10	NM_014045	1.01871242771341	100	98.1631295344642	1.64993102326243	0.520189869302295	15.4572034449582
105	FZD6	NM_003506	0.988151054882008	97	98.1631295344642	2.22497182520682	0.520189869302295	17.0758582311614
259	WNT4	BC057781	0.96777680632774	95	98.1631295344642	2.16552950520043	0.520189869302295	18.1913560697011
15	CCND2	NM_001759	0.947402557773471	93	98.1631295344642	2.36036023667877	0.707338638373121	19.3386815850688
139	LEF1	AF294627	0.947402557773471	93	98.1631295344642	1.92645587051343	0.707338638373121	19.3386815850688
201	SOX17	NM_022454	0.896466936387801	88	98.1631295344642	1.61378134639284	1.06854471495355	22.3568488917612
246	WNT10B	NM_003394	0.865905563556399	85	98.1631295344642	2.06294182004317	1.23552123552124	24.276091309471
8	BIRC5	BC008718	0.814969942170728	80	98.1631295344642	1.55666055671361	1.56492721937748	27.6588051504619
60	DVL2	BC014844	0.804782817893594	79	98.1631295344642	1.15414018081037	1.56492721937748	28.3620686036249
120	ID3	NM_002167	0.753847196507924	74	98.1631295344642	1.39492809743742	1.98365736827275	32.006093096099
24	CLDN15	NM_014343	0.743660072230789	73	98.1631295344642	1.44247020381426	2.35012512240235	32.7596231489672
7	BIRC5	AY927772	0.738566510092222	72.5	98.1631295344642	1.86018226700234	2.35012512240235	33.1393062630879
142	LRP1	BC045107	0.692724450845119	68	98.1631295344642	1.04278237827414	3.02855039697145	36.6351236707706
198	SALL4	BC111714	0.692724450845119	68	98.1631295344642	2.48099967017748	3.02855039697145	36.6351236707706
208	TCF19	BC033086	0.692724450845119	68	98.1631295344642	1.40653504550571	3.02855039697145	36.6351236707706
116	ID1	NM_181353	0.672350202290851	66	98.1631295344642	1.44697790872642	3.02855039697145	38.2282924885269
204	SOX9	NM_000346	0.651975953736583	64	98.1631295344642	1.56258876728521	3.02855039697145	39.8414631292849
224	TCF7	NM_003202	0.641788829459448	63	98.1631295344642	1.51721494276949	3.28643319297525	40.6548343148122
65	EDN1	NM_001955	0.580666083796644	57	98.1631295344642	1.48385263470088	4.02930402930403	45.6137718803128
69	EFNB1	BC052979	0.57047895951951	56	98.1631295344642	1.48118450750502	4.02930402930403	46.4510565679049
245	WNT10B	BC096353	0.539917586688107	53	98.1631295344642	1.64191458622833	4.83708431306685	48.9773255453578
161	MMP2	BC002576	0.478794841025303	47	98.1631295344642	1.45742800400765	5.89789956878565	54.0514917369543
153	LRP3	NM_002333	0.458420592471035	45	98.1631295344642	1.33464941973142	5.89789956878565	55.7299810811979
242	WNT1	BC074799	0.458420592471035	45	98.1631295344642	1.55630445259898	5.89789956878565	55.7299810811979
129	JUND	NM_005354	0.4482334681939	44	98.1631295344642	1.50840878000495	5.89789956878565	56.5628332528105
174	NKD2	BC012176	0.417672095362498	41	98.1631295344642	1.64790250298025	6.13168344260781	59.016985980527
160	MET	NM_000245	0.407484971085364	40	98.1631295344642	1.03733025453095	6.13168344260781	59.8148262406203
51	DKK3	NM_001018057	0.39729784680823	39	98.1631295344642	1.04340001532406	7.31399747793191	60.5997730418681
132	KREMEN1	NM_032045	0.39729784680823	39	98.1631295344642	1.69978986444214	7.31399747793191	60.5997730418681
62	DVL3	AL110278	0.387110722531096	38	98.1631295344642	0.780350559114311	7.31399747793191	61.3701413668507
70	EFNB1	NM_004429	0.387110722531096	38	98.1631295344642	1.07572322250891	7.31399747793191	61.3701413668507
29	CLDN19	NM_148960	0.356549349699694	35	98.1631295344642	1.30427643376617	7.93700226898607	63.5769253100091
Significant Neg
Row	Gene ID	Gene Name	Score(d)	Numerator(r)	Denominator(s+s0)	Fold Change	q-value(%)	localfdr(%)
2	AXIN1	NM_003502	-2.01705060687255	-198	98.1631295344642	0.134364325446848	0	0
22	CLDN14	NM_012130	-2.01705060687255	-198	98.1631295344642	0.0294213214553197	0	0
26	CLDN17	NM_012131	-2.01705060687255	-198	98.1631295344642	0.0391049883708655	0	0
33	CLDN23	NM_194284	-2.01705060687255	-198	98.1631295344642	0.0582176166200826	0	0
97	FZD2	NM_001466	-2.01705060687255	-198	98.1631295344642	0.115270348389544	0	0
191	PPARD	NM_177435	-2.01705060687255	-198	98.1631295344642	0.0600017854083129	0	0
232	TNFSF11	BC074890	-2.01705060687255	-198	98.1631295344642	0.0423935552435481	0	0
270	WNT9A	BC111960	-2.01705060687255	-198	98.1631295344642	0.0250699728978465	0	0
206	TCF15	NM_004609	-1.99667635831828	-196	98.1631295344642	0.0810819560426902	0	0
50	DKK2	NM_014421	-1.95592786120975	-192	98.1631295344642	0.0571283585555457	0	0
57	DLK1	NM_003836	-1.95592786120975	-192	98.1631295344642	0.041643247616759	0	0
271	WNT9A	NM_003395	-1.95592786120975	-192	98.1631295344642	0.154263712783192	0	0
233	TNFSF11	NM_003701	-1.94574073693261	-191	98.1631295344642	0.14229276198939	0	0
274	WNT9B	NM_003396	-1.92536648837835	-189	98.1631295344642	0.133234733023117	0	0
43	CLDN9	AK091002	-1.89480511554694	-186	98.1631295344642	0.105488877232022	0	0
61	DVL2	NM_004422	-1.87443086699267	-184	98.1631295344642	0.172830263521205	0	0
42	CLDN8	NM_199328	-1.86424374271554	-183	98.1631295344642	0.051679107839126	0	0
240	VEGFC	BC035212	-1.83368236988414	-180	98.1631295344642	0.089593181357482	0	0
230	TIAM2	AK125459	-1.823495245607	-179	98.1631295344642	0.213189045587295	0	0
254	WNT3	BC112116	-1.7929338727756	-176	98.1631295344642	0.204378053033811	0	0
171	NANOG	BC099704	-1.78274674849847	-175	98.1631295344642	0.194221728788762	0	0
10	BMP4	NM_001202	-1.77255962422133	-174	98.1631295344642	0.175522036251918	0	0
48	DKK1	NM_012242	-1.77255962422133	-174	98.1631295344642	0.231042589579644	0	0
68	EDN3	NM_000114	-1.77255962422133	-174	98.1631295344642	0.136499585532798	0	0
248	WNT11	BC074791	-1.77255962422133	-174	98.1631295344642	0.080477002467782	0	0
250	WNT16	BC104919	-1.77255962422133	-174	98.1631295344642	0.14143517474786	0	0
52	DKK3	U32331	-1.75218537566707	-172	98.1631295344642	0.398595660192762	0	0
156	LRP5L	AK125903	-1.7318111271128	-170	98.1631295344642	0.141720211888379	0	0
261	WNT5A	BC064694	-1.7318111271128	-170	98.1631295344642	0.24779282178756	0	0
176	NOS2	NM_000625	-1.68087550572713	-165	98.1631295344642	0.0828828379917064	0	0
265	WNT6	NM_006522	-1.68087550572713	-165	98.1631295344642	0.143136858364376	0	0
268	WNT8A	NM_058244	-1.66050125717286	-163	98.1631295344642	0.12151446746384	0	0.00867731360573632
251	WNT16	NM_016087	-1.65031413289572	-162	98.1631295344642	0.0856488677891404	0	0.0250743766314168
67	EDN3	DQ096281	-1.62993988434146	-160	98.1631295344642	0.0751373376205096	0.0720590884525311	0.0621351377150648
152	LRP2	NM_004525	-1.60956563578719	-158	98.1631295344642	0.208068548405529	0.0720590884525311	0.105366386505523
205	TCF12	NM_003205	-1.59937851151005	-157	98.1631295344642	0.489204711642107	0.0720590884525311	0.129476778457284
193	PPARG	AJ698135	-1.54844289012438	-152	98.1631295344642	0.143022635462497	0.0720590884525311	0.277911796754709
149	LRP12	BC032109	-1.53825576584725	-151	98.1631295344642	0.315494519290067	0.0720590884525311	0.31376475509958
150	LRP12	NM_013437	-1.53825576584725	-151	98.1631295344642	0.275483453982609	0.0720590884525311	0.31376475509958
164	MMP26	NM_021801	-1.52806864157012	-150	98.1631295344642	0.0671572997084313	0.0720590884525311	0.351905903867147
21	CLDN11	NM_005602	-1.50769439301585	-148	98.1631295344642	0.147840242765315	0.125588697017268	0.435473359379297
194	PPARG	NM_005037	-1.50769439301585	-148	98.1631295344642	0.28881112037475	0.125588697017268	0.435473359379297
96	FZD10	NM_007197	-1.49750726873871	-147	98.1631295344642	0.253015877676006	0.125588697017268	0.481114480002795
269	WNT8B	NM_003393	-1.49750726873871	-147	98.1631295344642	0.316609304711248	0.125588697017268	0.481114480002795
32	CLDN20	NM_001001346	-1.48732014446158	-146	98.1631295344642	0.429637460468972	0.125588697017268	0.529470835649994
266	WNT7A	NM_004625	-1.46694589590731	-144	98.1631295344642	0.336982025002121	0.125588697017268	0.634760171351741
267	WNT7B	NM_058238	-1.45675877163018	-143	98.1631295344642	0.303746899068486	0.125588697017268	0.691908611074414
151	LRP1B	NM_018557	-1.44657164735304	-142	98.1631295344642	0.150156899264386	0.125588697017268	0.752203205157038
135	L1CAM	NM_000425	-1.43638452307591	-141	98.1631295344642	0.238402239530267	0.125588697017268	0.815772643897406
137	LBH	NM_030915	-1.43638452307591	-141	98.1631295344642	0.289653632692511	0.125588697017268	0.815772643897406
163	MMP26	BC101541	-1.43638452307591	-141	98.1631295344642	0.105369718809612	0.125588697017268	0.815772643897406
74	EFNB3	BC042944	-1.41601027452164	-139	98.1631295344642	0.333142456803872	0.231347599768652	0.95360714442595
90	FST	BC004107	-1.40582315024451	-138	98.1631295344642	0.261865561953348	0.231347599768652	1.02833919144701
220	TCF3	NM_003200	-1.40582315024451	-138	98.1631295344642	0.355796746818294	0.231347599768652	1.02833919144701
107	ç	NM_003507	-1.35488752885884	-133	98.1631295344642	0.355732149255858	0.335969762721355	1.46950737247337
125	JUN	BC068522	-1.3447004045817	-132	98.1631295344642	0.30244883338127	0.335969762721355	1.57301085256754
41	CLDN8	BC058004	-1.33451328030457	-131	98.1631295344642	0.185290192948339	0.335969762721355	1.68234642736489
93	FZD1	BC051271	-1.2835776589189	-126	98.1631295344642	0.491313419802868	0.520189869302295	2.32999461512322
138	LGR5	NM_003667	-1.27339053464176	-125	98.1631295344642	0.204207250455076	0.520189869302295	2.48279011546339
146	LRP11	BC025239	-1.26320341036463	-124	98.1631295344642	0.394009668539243	0.520189869302295	2.64440014259833
101	FZD5	AK024850	-1.24282916181036	-122	98.1631295344642	0.3629529602049	0.520189869302295	2.99588150726368
214	TCF23	NM_175769	-1.24282916181036	-122	98.1631295344642	0.350773914181139	0.520189869302295	2.99588150726368
64	EDN1	CR605456	-1.22245491325609	-120	98.1631295344642	0.462789076639218	0.707338638373121	3.3881425048798
110	GAST	NM_000805	-1.21226778897896	-119	98.1631295344642	0.456216558601607	0.707338638373121	3.60080395090864
134	KREMEN2	NM_172229	-1.16133216759329	-114	98.1631295344642	0.460033385920464	1.06854471495355	4.84964802551713
179	NRCAM	BC098401	-1.16133216759329	-114	98.1631295344642	0.42351734362253	1.06854471495355	4.84964802551713
76	FGF9	BC069692	-1.14095791903902	-112	98.1631295344642	0.226754710033628	1.06854471495355	5.44529674616606
28	CLDN19	BC030524	-1.13077079476189	-111	98.1631295344642	0.261894292990447	1.06854471495355	5.76588487101784
100	FZD4	NM_012193	-1.13077079476189	-111	98.1631295344642	0.525328441948672	1.06854471495355	5.76588487101784
180	NRCAM	NM_001037132	-1.11039654620762	-109	98.1631295344642	0.573462538939287	1.06854471495355	6.45545610937158
44	CLDN9	NM_020982	-1.07983517337621	-106	98.1631295344642	0.505769484151349	1.23552123552124	7.61995311836005
189	PPARA	BC071932	-1.07983517337621	-106	98.1631295344642	0.48973353887255	1.23552123552124	7.61995311836005
192	PPARG	AJ563370	-1.05946092482195	-104	98.1631295344642	0.287431319178769	1.23552123552124	8.49039041800644
23	CLDN14	NM_144492	-1.02889955199054	-101	98.1631295344642	0.644220953586384	1.23552123552124	9.94980726443135
123	JAG2	NM_002226	-1.02889955199054	-101	98.1631295344642	0.565741407258973	1.23552123552124	9.94980726443135
53	DKK4	BC107046	-0.998338179159142	-98	98.1631295344642	0.708292926960842	1.56492721937748	11.6083951784405
186	POU5F1	NM_203289	-0.988151054882008	-97	98.1631295344642	0.555097894407033	1.56492721937748	12.2081852859852
77	FGF9	BC103978	-0.957589682050606	-94	98.1631295344642	0.383134750384447	1.98365736827275	14.1524782475417
257	WNT3A	BC103921	-0.957589682050606	-94	98.1631295344642	0.555631500583599	1.98365736827275	14.1524782475417
3	AXIN1	NM_181050	-0.947402557773471	-93	98.1631295344642	0.566684237346617	1.98365736827275	14.8494144652192
98	FZD3	NM_017412	-0.916841184942069	-90	98.1631295344642	0.505770280950589	1.98365736827275	17.0889690833014
59	DVL1	NM_004421	-0.896466936387801	-88	98.1631295344642	0.52526110590178	2.35012512240235	18.7064146885207
231	TIAM2	NM_001010927	-0.896466936387801	-88	98.1631295344642	0.448232366396619	2.35012512240235	18.7064146885207
140	LEF1	NM_016269	-0.876092687833533	-86	98.1631295344642	0.549992148942569	2.35012512240235	20.4189525799502
263	WNT5B		-0.865905563556399	-85	98.1631295344642	0.43721326019626	2.35012512240235	21.3091440893878
169	NANOG	AK097770	-0.84553131500213	-83	98.1631295344642	0.548485720411214	3.02855039697145	23.1538981484968
243	WNT1	NM_005430	-0.835344190724996	-82	98.1631295344642	0.571372913021289	3.02855039697145	24.1070710632833
71	EFNB2	BC069342	-0.79459569361646	-78	98.1631295344642	0.558302408363992	3.28643319297525	28.1035668763923
187	POU5F1	Z11898	-0.79459569361646	-78	98.1631295344642	0.72745036865918	3.28643319297525	28.1035668763923
55	DKKL1	BC030581	-0.784408569339326	-77	98.1631295344642	0.617732210572541	3.28643319297525	29.1426728427376
207	TCF19	BC002493	-0.784408569339326	-77	98.1631295344642	0.658011955874807	3.28643319297525	29.1426728427376
108	FZD8	NM_031866	-0.723285823676521	-71	98.1631295344642	0.475698228526971	3.28643319297525	35.5893019751327
103	FZD5	NM_003468	-0.713098699399387	-70	98.1631295344642	0.528557016369492	4.83708431306685	36.6824597282201
273	WNT9B	BC064534	-0.713098699399387	-70	98.1631295344642	0.700566335353565	4.83708431306685	36.6824597282201
54	DKK4	NM_014420	-0.702911575122253	-69	98.1631295344642	0.703161003226837	4.83708431306685	37.7762170767078
25	CLDN16	NM_006580	-0.672350202290851	-66	98.1631295344642	0.76494243003799	4.83708431306685	41.043159015043
31	CLDN2	NM_020384	-0.672350202290851	-66	98.1631295344642	0.670743639213446	4.83708431306685	41.043159015043
37	CLDN5	NM_003277	-0.672350202290851	-66	98.1631295344642	0.489169377014297	4.83708431306685	41.043159015043
173	NKD1	NM_033119	-0.672350202290851	-66	98.1631295344642	0.691836984603337	4.83708431306685	41.043159015043
241	VEGFC	NM_005429	-0.672350202290851	-66	98.1631295344642	0.522767783745579	4.83708431306685	41.043159015043
210	TCF20	NM_005650	-0.662163078013717	-65	98.1631295344642	0.564865896705941	4.83708431306685	42.1213823099327
223	TCF7	BC048769	-0.662163078013717	-65	98.1631295344642	0.633043489781034	4.83708431306685	42.1213823099327
78	FGF9	NM_002010	-0.651975953736583	-64	98.1631295344642	0.406650509991378	4.83708431306685	43.1912366047885
4	AXIN2	BC101533	-0.62141458090518	-61	98.1631295344642	0.546796220946075	5.13134933735792	46.3327401509416
20	CLDN11	BC013577	-0.62141458090518	-61	98.1631295344642	0.40013738685717	5.13134933735792	46.3327401509416
56	DKKL1	NM_014419	-0.611227456628046	-60	98.1631295344642	0.816516377988903	5.13134933735792	47.351852757418
75	EFNB3	NM_001406	-0.601040332350912	-59	98.1631295344642	0.504766802022727	5.13134933735792	48.354784690525
58	DVL1	BC050454	-0.499169089579571	-49	98.1631295344642	0.802441216400504	7.31399747793191	57.3039610146515
49	DKK2	BC075077	-0.488981965302437	-48	98.1631295344642	0.611906336450726	7.31399747793191	58.0775164173499
213	TCF21	NM_198392	-0.468607716748169	-46	98.1631295344642	0.928262781273336	7.93700226898607	59.5517297629704
247	WNT11	AK075540	-0.4482334681939	-44	98.1631295344642	0.618180351589447	8.15313718539525	60.9265848644391
249	WNT11	NM_004626	-0.39729784680823	-39	98.1631295344642	1.13105335647129	8.7205966724039	63.9340590622842

## Sheet: Hoja1
AXIN2	NM_004655	1.16133216759329	114	98.1631295344642	3.3701015926006	0.231347599768652	8.79026820537861
BIRC5	NM_001012270	1.66050125717286	163	98.1631295344642	12.2980058159133	0	0
BIRC5	AB154416	1.54844289012438	152	98.1631295344642	6.89343599572668	0	0.0593268929405248
BIRC5	BC008718	0.814969942170728	80	98.1631295344642	1.55666055671361	1.56492721937748	27.6588051504619
BIRC5	AY927772	0.738566510092222	72.5	98.1631295344642	1.86018226700234	2.35012512240235	33.1393062630879
CCND1	BC001501	1.74199825138993	171	98.1631295344642	18.9127619619317	0	0
CCND1	NM_053056	1.56881713867865	154	98.1631295344642	7.88916633093569	0	0
CCND2	BC010958	1.58919138723292	156	98.1631295344642	5.63711746801049	0	0
CCND2	BC089384	1.15114504331615	113	98.1631295344642	2.04119054169076	0.231347599768652	9.21421310054608
CCND2	NM_001759	0.947402557773471	93	98.1631295344642	2.36036023667877	0.707338638373121	19.3386815850688
CCND3	NM_001760	1.91517936410121	188	98.1631295344642	11.8020781240946	0	0
CCND3	AK055519	1.05946092482195	104	98.1631295344642	2.44825310550812	0.335969762721355	13.3993755739703
CLDN15	NM_014343	0.743660072230789	73	98.1631295344642	1.44247020381426	2.35012512240235	32.7596231489672
CLDN18	NM_001002026	1.40582315024451	138	98.1631295344642	4.71696546408578	0	1.65901662202772
CLDN19	NM_148960	0.356549349699694	35	98.1631295344642	1.30427643376617	7.93700226898607	63.5769253100091
CLDN3	NM_001306	1.59937851151005	157	98.1631295344642	4.45842943149065	0	0
CLDN4	NM_001305	1.94574073693261	191	98.1631295344642	32.5936998560578	0	0
CLDN4	AK126462	1.85405661843841	182	98.1631295344642	4.28833078749238	0	0
CLDN6	NM_021195	1.21226778897896	119	98.1631295344642	2.58149523796171	0.125588697017268	6.80967645031902
CLDN7	BC071844	1.94574073693261	191	98.1631295344642	33.8547070461754	0	0
CLDN7	NM_001307	1.83368236988414	180	98.1631295344642	31.8115790486118	0	0
CTNNB1	NM_001904	1.15114504331615	113	98.1631295344642	1.6860174146797	0.231347599768652	9.21421310054608
CYR61	NM_001554	1.7623724999442	173	98.1631295344642	11.8665885123457	0	0
DKK1	BC001539	1.98648923404115	195	98.1631295344642	19.1833705608748	0	0
DKK3	NM_001018057	0.39729784680823	39	98.1631295344642	1.04340001532406	7.31399747793191	60.5997730418681
DVL2	BC014844	0.804782817893594	79	98.1631295344642	1.15414018081037	1.56492721937748	28.3620686036249
DVL3	NM_004423	1.7623724999442	173	98.1631295344642	9.03310938230775	0	0
DVL3	AL110278	0.387110722531096	38	98.1631295344642	0.780350559114311	7.31399747793191	61.3701413668507
EDN1	NM_001955	0.580666083796644	57	98.1631295344642	1.48385263470088	4.02930402930403	45.6137718803128
EFNB1	BC052979	0.57047895951951	56	98.1631295344642	1.48118450750502	4.02930402930403	46.4510565679049
EFNB1	NM_004429	0.387110722531096	38	98.1631295344642	1.07572322250891	7.31399747793191	61.3701413668507
EFNB2	BC105956	1.58919138723292	156	98.1631295344642	3.79833148631079	0	0
EFNB2	NM_004093	1.38544890169024	136	98.1631295344642	2.63013435388293	0	2.022991164983
FGF18	NM_003862	1.57900426295579	155	98.1631295344642	3.05394711876625	0	0
FN1	NM_054034	1.95592786120975	192	98.1631295344642	10.9943251787558	0	0
FN1	NM_002026	1.90499223982408	187	98.1631295344642	11.0191995760492	0	0
FN1	AB191261	1.7623724999442	173	98.1631295344642	9.43372494086065	0	0
FN1	AY450391	1.49750726873871	147	98.1631295344642	5.08430545864993	0	0.463250974554502
FN1	BX538018	1.13077079476189	111	98.1631295344642	2.74577522161286	0.231347599768652	10.0880842692838
FOSL1	NM_005438	1.57900426295579	155	98.1631295344642	5.04932506570314	0	0
FOSL2	BC022791	1.58919138723292	156	98.1631295344642	7.46751117089287	0	0
FOSL2	NM_005253	1.27339053464176	125	98.1631295344642	4.24092600976943	0.0720590884525311	4.76483600504102
FST	NM_013409	1.81330812132987	178	98.1631295344642	10.1285887478049	0	0
FST	NM_006350	1.59937851151005	157	98.1631295344642	7.57617702980414	0	0
FZD1	NM_003505	1.04927380054481	103	98.1631295344642	1.93871426473103	0.335969762721355	13.9028667280596
FZD10	BC074997	1.02889955199054	101	98.1631295344642	3.05386097541967	0.335969762721355	14.931854143874
FZD4	AB032417	1.72162400283566	169	98.1631295344642	3.495757338733	0	0
FZD5	BC114346	1.95592786120975	192	98.1631295344642	11.8103649151217	0	0
FZD6	AB209734	1.36507465313597	134	98.1631295344642	2.31107312812243	0	2.42659247428107
FZD6	NM_003506	0.988151054882008	97	98.1631295344642	2.22497182520682	0.520189869302295	17.0758582311614
FZD9	NM_003508	1.03908667626768	102	98.1631295344642	1.49131223675888	0.335969762721355	14.4137174114676
Gene ID	Gene Name	Score(d)	Numerator(r)	Denominator(s+s0)	Fold Change	q-value(%)	localfdr(%)
GSK3A	BC027984	1.86424374271554	183	98.1631295344642	12.46328302166	0	0
GSK3A	NM_019884	1.7929338727756	176	98.1631295344642	12.3450998889722	0	0
GSK3B	BC012760	1.96611498548688	193	98.1631295344642	36.4171054359075	0	0
GSK3B	NM_002093	1.32432615602743	130	98.1631295344642	2.43765665303197	0	3.35772311206779
ID1	NM_181353	0.672350202290851	66	98.1631295344642	1.44697790872642	3.02855039697145	38.2282924885269
ID2	BC030639	1.50769439301585	148	98.1631295344642	3.79388034925726	0	0.369551926830506
ID2	NM_002166	1.43638452307591	141	98.1631295344642	3.13734156197672	0	1.18406043668897
ID3	BC003107	1.91517936410121	188	98.1631295344642	35.4094027301345	0	0
ID3	NM_002167	0.753847196507924	74	98.1631295344642	1.39492809743742	1.98365736827275	32.006093096099
JAG1	BC098393	1.97630210976402	194	98.1631295344642	16.0208767598921	0	0
JAG1	NM_000214	1.823495245607	179	98.1631295344642	8.53139442585084	0	0
JUN	BC006175	1.70124975428139	167	98.1631295344642	13.7217722552568	0	0
JUN	NM_002228	1.45675877163018	143	98.1631295344642	2.54605727099327	0	0.911693331892161
JUNB	NM_002229	1.22245491325609	120	98.1631295344642	1.65234903313352	0.125588697017268	6.44290972397363
JUND	AK223630	1.36507465313597	134	98.1631295344642	2.47138738287601	0	2.42659247428107
JUND	NM_005354	0.4482334681939	44	98.1631295344642	1.50840878000495	5.89789956878565	56.5628332528105
KREMEN1	BC063787	1.91517936410121	188	98.1631295344642	17.8080517134646	0	0
KREMEN1	NM_032045	0.39729784680823	39	98.1631295344642	1.69978986444214	7.31399747793191	60.5997730418681
KREMEN2	NM_024507	1.57900426295579	155	98.1631295344642	2.46457360886926	0	0
LEF1	AF294627	0.947402557773471	93	98.1631295344642	1.92645587051343	0.707338638373121	19.3386815850688
LRP1	BC052593	1.61975276006432	159	98.1631295344642	6.63534178358103	0	0
LRP1	NM_002332	1.61975276006432	159	98.1631295344642	5.20542388642928	0	0
LRP1	BC021204	1.56881713867865	154	98.1631295344642	3.02532880247698	0	0
LRP1	BC045107	0.692724450845119	68	98.1631295344642	1.04278237827414	3.02855039697145	36.6351236707706
LRP10	NM_014045	1.01871242771341	100	98.1631295344642	1.64993102326243	0.520189869302295	15.4572034449582
LRP3	NM_002333	0.458420592471035	45	98.1631295344642	1.33464941973142	5.89789956878565	55.7299810811979
LRP5	NM_002335	1.83368236988414	180	98.1631295344642	12.9684731558433	0	0
LRP5L	NM_182492	1.7318111271128	170	98.1631295344642	8.25205430792269	0	0
MET	J02958	1.84386949416127	181	98.1631295344642	8.11367159023648	0	0
MET	NM_000245	0.407484971085364	40	98.1631295344642	1.03733025453095	6.13168344260781	59.8148262406203
MMP2	NM_004530	1.60956563578719	158	98.1631295344642	5.75307959469943	0	0
MMP2	BC002576	0.478794841025303	47	98.1631295344642	1.45742800400765	5.89789956878565	54.0514917369543
MMP7	NM_002423	1.35488752885884	133	98.1631295344642	5.40918941540014	0	2.64364751944634
MMP9	NM_004994	1.20208066470182	118	98.1631295344642	3.44698200753066	0.125588697017268	7.18648307315005
MYC	NM_002467	1.88461799126981	185	98.1631295344642	43.5273632248634	0	0
MYC	M13930	1.58919138723292	156	98.1631295344642	9.78967801755386	0	0
NANOG	NM_024865	1.85405661843841	182	98.1631295344642	3.08557651915219	0	0
NANOG	BC069807	1.65031413289572	162	98.1631295344642	3.38953860197508	0	0
NKD2	BC012176	0.417672095362498	41	98.1631295344642	1.64790250298025	6.13168344260781	59.016985980527
NOS3	BC069465	1.40582315024451	138	98.1631295344642	3.149186634638	0	1.65901662202772
NOS3	NM_000603	1.02889955199054	101	98.1631295344642	1.99783786301977	0.335969762721355	14.931854143874
PLAUR	NM_001005376	2.01705060687255	198	98.1631295344642	10.8417713436033	0	0
PLAUR	NM_001005377	1.69106263000426	166	98.1631295344642	7.7517070397657	0	0
PLAUR	NM_002659	1.42619739879877	140	98.1631295344642	2.97672248033436	0	1.33324866771992
POU5F1	NM_002701	1.98648923404115	195	98.1631295344642	16.3833096017089	0	0
POU5F1	BC020712	1.71143687855853	168	98.1631295344642	6.43086484302287	0	0
PPARA	NM_001001928	1.94574073693261	191	98.1631295344642	11.0096866178334	0	0
PTTG1	BC101834	2.00686348259542	197	98.1631295344642	23.5200728033102	0	0
PTTG1	NM_004219	1.89480511554694	186	98.1631295344642	21.0298260491901	0	0
SALL4	NM_020436	1.13077079476189	111	98.1631295344642	2.97334623826567	0.231347599768652	10.0880842692838
SALL4	BC111714	0.692724450845119	68	98.1631295344642	2.48099967017748	3.02855039697145	36.6351236707706
SNAI1	NM_005985	1.07983517337621	106	98.1631295344642	2.45527903960483	0.335969762721355	12.4147657750298
SOX17	NM_022454	0.896466936387801	88	98.1631295344642	1.61378134639284	1.06854471495355	22.3568488917612
SOX9	NM_000346	0.651975953736583	64	98.1631295344642	1.56258876728521	3.02855039697145	39.8414631292849
TCF19	NM_007109	1.45675877163018	143	98.1631295344642	3.58325839916461	0	0.911693331892161
TCF19	BC033086	0.692724450845119	68	98.1631295344642	1.40653504550571	3.02855039697145	36.6351236707706
TCF20	NM_181492	1.7318111271128	170	98.1631295344642	7.60860888969177	0	0
TCF25	NM_014972	1.87443086699267	184	98.1631295344642	20.0842209357656	0	0
TCF25	AF130092	1.15114504331615	113	98.1631295344642	2.65635899960013	0.231347599768652	9.21421310054608
TCF25	AK024679	1.15114504331615	113	98.1631295344642	3.91307013929927	0.231347599768652	9.21421310054608
TCF3	BC110580	1.99667635831828	196	98.1631295344642	31.0065695019933	0	0
TCF3	M31222	1.65031413289572	162	98.1631295344642	11.7359452850438	0	0
TCF4	BC031056	1.65031413289572	162	98.1631295344642	7.98112235845052	0	0
TCF4	NM_003199	1.2835776589189	126	98.1631295344642	3.22268494896656	0.0720590884525311	4.46140553691518
TCF7	NM_003202	0.641788829459448	63	98.1631295344642	1.51721494276949	3.28643319297525	40.6548343148122
TCF7L1	BC058894	2.01705060687255	198	98.1631295344642	24.6930002621018	0	0
TCF7L1	NM_031283	2.01705060687255	198	98.1631295344642	27.0381546554763	0	0
TCF7L2	BC032656	1.95592786120975	192	98.1631295344642	30.0393268391316	0	0
TCF7L2	NM_030756	1.94574073693261	191	98.1631295344642	27.2355800613287	0	0
TIAM1	NM_003253	1.87443086699267	184	98.1631295344642	7.9990753605688	0	0
VEGFA	M27281	1.95592786120975	192	98.1631295344642	43.3339900908647	0	0
VEGFA	NM_001025366	1.95592786120975	192	98.1631295344642	34.4417168413397	0	0
VEGFA	S85192	1.88461799126981	185	98.1631295344642	22.2639440102634	0	0
VEGFA	AY263145	1.87443086699267	184	98.1631295344642	25.5021281889768	0	0
VEGFB	NM_003377	1.36507465313597	134	98.1631295344642	2.07236654904	0	2.42659247428107
VEGFB	CR602359	1.2835776589189	126	98.1631295344642	1.72059754209931	0.0720590884525311	4.46140553691518
WNT1	BC074799	0.458420592471035	45	98.1631295344642	1.55630445259898	5.89789956878565	55.7299810811979
WNT10A	NM_025216	1.23264203753323	121	98.1631295344642	4.06286929374582	0.125588697017268	6.08633036455705
WNT10B	NM_003394	0.865905563556399	85	98.1631295344642	2.06294182004317	1.23552123552124	24.276091309471
WNT10B	BC096353	0.539917586688107	53	98.1631295344642	1.64191458622833	4.83708431306685	48.9773255453578
WNT3	NM_030753	1.7318111271128	170	98.1631295344642	4.49388032003855	0	0
WNT3A	NM_033131	1.42619739879877	140	98.1631295344642	2.53575724509221	0	1.33324866771992
WNT4	NM_030761	1.18170641614756	116	98.1631295344642	2.34256269392167	0.125588697017268	7.96951476211044
WNT4	BC057781	0.96777680632774	95	98.1631295344642	2.16552950520043	0.520189869302295	18.1913560697011
WNT5A	NM_003392	1.06964804909908	105	98.1631295344642	1.81219851364054	0.335969762721355	12.9033174295203
WNT6	BC004329	1.99667635831828	196	98.1631295344642	2.67924345190386	0	0

## Sheet: All Genes
All Pos
Row	Gene ID	Gene Name	Score(d)	Numerator(r)	Denominator(s+s0)	Fold Change	q-value(%)	localfdr(%)
181	PLAUR	NM_001005376	2.01705060687255	198	98.1631295344642	10.8417713436033	0	0
225	TCF7L1	BC058894	2.01705060687255	198	98.1631295344642	24.6930002621018	0	0
226	TCF7L1	NM_031283	2.01705060687255	198	98.1631295344642	27.0381546554763	0	0
196	PTTG1	BC101834	2.00686348259542	197	98.1631295344642	23.5200728033102	0	0
218	TCF3	BC110580	1.99667635831828	196	98.1631295344642	31.0065695019933	0	0
264	WNT6	BC004329	1.99667635831828	196	98.1631295344642	2.67924345190386	0	0
47	DKK1	BC001539	1.98648923404115	195	98.1631295344642	19.1833705608748	0	0
185	POU5F1	NM_002701	1.98648923404115	195	98.1631295344642	16.3833096017089	0	0
121	JAG1	BC098393	1.97630210976402	194	98.1631295344642	16.0208767598921	0	0
113	GSK3B	BC012760	1.96611498548688	193	98.1631295344642	36.4171054359075	0	0
85	FN1	NM_054034	1.95592786120975	192	98.1631295344642	10.9943251787558	0	0
102	FZD5	BC114346	1.95592786120975	192	98.1631295344642	11.8103649151217	0	0
227	TCF7L2	BC032656	1.95592786120975	192	98.1631295344642	30.0393268391316	0	0
235	VEGFA	M27281	1.95592786120975	192	98.1631295344642	43.3339900908647	0	0
236	VEGFA	NM_001025366	1.95592786120975	192	98.1631295344642	34.4417168413397	0	0
36	CLDN4	NM_001305	1.94574073693261	191	98.1631295344642	32.5936998560578	0	0
39	CLDN7	BC071844	1.94574073693261	191	98.1631295344642	33.8547070461754	0	0
190	PPARA	NM_001001928	1.94574073693261	191	98.1631295344642	11.0096866178334	0	0
228	TCF7L2	NM_030756	1.94574073693261	191	98.1631295344642	27.2355800613287	0	0
17	CCND3	NM_001760	1.91517936410121	188	98.1631295344642	11.8020781240946	0	0
119	ID3	BC003107	1.91517936410121	188	98.1631295344642	35.4094027301345	0	0
130	KREMEN1	BC063787	1.91517936410121	188	98.1631295344642	17.8080517134646	0	0
84	FN1	NM_002026	1.90499223982408	187	98.1631295344642	11.0191995760492	0	0
197	PTTG1	NM_004219	1.89480511554694	186	98.1631295344642	21.0298260491901	0	0
168	MYC	NM_002467	1.88461799126981	185	98.1631295344642	43.5273632248634	0	0
237	VEGFA	S85192	1.88461799126981	185	98.1631295344642	22.2639440102634	0	0
217	TCF25	NM_014972	1.87443086699267	184	98.1631295344642	20.0842209357656	0	0
229	TIAM1	NM_003253	1.87443086699267	184	98.1631295344642	7.9990753605688	0	0
234	VEGFA	AY263145	1.87443086699267	184	98.1631295344642	25.5021281889768	0	0
111	GSK3A	BC027984	1.86424374271554	183	98.1631295344642	12.46328302166	0	0
35	CLDN4	AK126462	1.85405661843841	182	98.1631295344642	4.28833078749238	0	0
172	NANOG	NM_024865	1.85405661843841	182	98.1631295344642	3.08557651915219	0	0
159	MET	J02958	1.84386949416127	181	98.1631295344642	8.11367159023648	0	0
40	CLDN7	NM_001307	1.83368236988414	180	98.1631295344642	31.8115790486118	0	0
155	LRP5	NM_002335	1.83368236988414	180	98.1631295344642	12.9684731558433	0	0
122	JAG1	NM_000214	1.823495245607	179	98.1631295344642	8.53139442585084	0	0
92	FST	NM_013409	1.81330812132987	178	98.1631295344642	10.1285887478049	0	0
112	GSK3A	NM_019884	1.7929338727756	176	98.1631295344642	12.3450998889722	0	0
46	CYR61	NM_001554	1.7623724999442	173	98.1631295344642	11.8665885123457	0	0
63	DVL3	NM_004423	1.7623724999442	173	98.1631295344642	9.03310938230775	0	0
80	FN1	AB191261	1.7623724999442	173	98.1631295344642	9.43372494086065	0	0
11	CCND1	BC001501	1.74199825138993	171	98.1631295344642	18.9127619619317	0	0
157	LRP5L	NM_182492	1.7318111271128	170	98.1631295344642	8.25205430792269	0	0
211	TCF20	NM_181492	1.7318111271128	170	98.1631295344642	7.60860888969177	0	0
256	WNT3	NM_030753	1.7318111271128	170	98.1631295344642	4.49388032003855	0	0
99	FZD4	AB032417	1.72162400283566	169	98.1631295344642	3.495757338733	0	0
184	POU5F1	BC020712	1.71143687855853	168	98.1631295344642	6.43086484302287	0	0
124	JUN	BC006175	1.70124975428139	167	98.1631295344642	13.7217722552568	0	0
182	PLAUR	NM_001005377	1.69106263000426	166	98.1631295344642	7.7517070397657	0	0
9	BIRC5	NM_001012270	1.66050125717286	163	98.1631295344642	12.2980058159133	0	0
170	NANOG	BC069807	1.65031413289572	162	98.1631295344642	3.38953860197508	0	0
219	TCF3	M31222	1.65031413289572	162	98.1631295344642	11.7359452850438	0	0
221	TCF4	BC031056	1.65031413289572	162	98.1631295344642	7.98112235845052	0	0
143	LRP1	BC052593	1.61975276006432	159	98.1631295344642	6.63534178358103	0	0
144	LRP1	NM_002332	1.61975276006432	159	98.1631295344642	5.20542388642928	0	0
162	MMP2	NM_004530	1.60956563578719	158	98.1631295344642	5.75307959469943	0	0
34	CLDN3	NM_001306	1.59937851151005	157	98.1631295344642	4.45842943149065	0	0
91	FST	NM_006350	1.59937851151005	157	98.1631295344642	7.57617702980414	0	0
13	CCND2	BC010958	1.58919138723292	156	98.1631295344642	5.63711746801049	0	0
72	EFNB2	BC105956	1.58919138723292	156	98.1631295344642	3.79833148631079	0	0
87	FOSL2	BC022791	1.58919138723292	156	98.1631295344642	7.46751117089287	0	0
167	MYC	M13930	1.58919138723292	156	98.1631295344642	9.78967801755386	0	0
79	FGF18	NM_003862	1.57900426295579	155	98.1631295344642	3.05394711876625	0	0
86	FOSL1	NM_005438	1.57900426295579	155	98.1631295344642	5.04932506570314	0	0
133	KREMEN2	NM_024507	1.57900426295579	155	98.1631295344642	2.46457360886926	0	0
12	CCND1	NM_053056	1.56881713867865	154	98.1631295344642	7.88916633093569	0	0
141	LRP1	BC021204	1.56881713867865	154	98.1631295344642	3.02532880247698	0	0
6	BIRC5	AB154416	1.54844289012438	152	98.1631295344642	6.89343599572668	0	0.00445804685993442
117	ID2	BC030639	1.50769439301585	148	98.1631295344642	3.79388034925726	0	0.265903462776
81	FN1	AY450391	1.49750726873871	147	98.1631295344642	5.08430545864993	0	0.34534457111855
126	JUN	NM_002228	1.45675877163018	143	98.1631295344642	2.54605727099327	0	0.727942125200214
209	TCF19	NM_007109	1.45675877163018	143	98.1631295344642	3.58325839916461	0	0.727942125200214
118	ID2	NM_002166	1.43638452307591	141	98.1631295344642	3.13734156197672	0	0.96217568308343
183	PLAUR	NM_002659	1.42619739879877	140	98.1631295344642	2.97672248033436	0	1.09103639029246
258	WNT3A	NM_033131	1.42619739879877	140	98.1631295344642	2.53575724509221	0	1.09103639029246
27	CLDN18	NM_001002026	1.40582315024451	138	98.1631295344642	4.71696546408578	0	1.37368892209501
177	NOS3	BC069465	1.40582315024451	138	98.1631295344642	3.149186634638	0	1.37368892209501
73	EFNB2	NM_004093	1.38544890169024	136	98.1631295344642	2.63013435388293	0	1.69146216420445
104	FZD6	AB209734	1.36507465313597	134	98.1631295344642	2.31107312812243	0	2.04643969728711
128	JUND	AK223630	1.36507465313597	134	98.1631295344642	2.47138738287601	0	2.04643969728711
239	VEGFB	NM_003377	1.36507465313597	134	98.1631295344642	2.07236654904	0	2.04643969728711
165	MMP7	NM_002423	1.35488752885884	133	98.1631295344642	5.40918941540014	0	2.23851708960834
114	GSK3B	NM_002093	1.32432615602743	130	98.1631295344642	2.43765665303197	0	2.87616144968309
222	TCF4	NM_003199	1.2835776589189	126	98.1631295344642	3.22268494896656	0.0720590884525311	3.87834575597986
238	VEGFB	CR602359	1.2835776589189	126	98.1631295344642	1.72059754209931	0.0720590884525311	3.87834575597986
88	FOSL2	NM_005253	1.27339053464176	125	98.1631295344642	4.24092600976943	0.0720590884525311	4.15726960249666
244	WNT10A	NM_025216	1.23264203753323	121	98.1631295344642	4.06286929374582	0.125588697017268	5.38784901950682
127	JUNB	NM_002229	1.22245491325609	120	98.1631295344642	1.65234903313352	0.125588697017268	5.72407808752798
38	CLDN6	NM_021195	1.21226778897896	119	98.1631295344642	2.58149523796171	0.125588697017268	6.07168612346975
166	MMP9	NM_004994	1.20208066470182	118	98.1631295344642	3.44698200753066	0.125588697017268	6.43064576853866
260	WNT4	NM_030761	1.18170641614756	116	98.1631295344642	2.34256269392167	0.125588697017268	7.18228279615577
5	AXIN2	NM_004655	1.16133216759329	114	98.1631295344642	3.3701015926006	0.231347599768652	7.97763202638883
14	CCND2	BC089384	1.15114504331615	113	98.1631295344642	2.04119054169076	0.231347599768652	8.39120346788662
45	CTNNB1	NM_001904	1.15114504331615	113	98.1631295344642	1.6860174146797	0.231347599768652	8.39120346788662
215	TCF25	AF130092	1.15114504331615	113	98.1631295344642	2.65635899960013	0.231347599768652	8.39120346788662
216	TCF25	AK024679	1.15114504331615	113	98.1631295344642	3.91307013929927	0.231347599768652	8.39120346788662
82	FN1	BX538018	1.13077079476189	111	98.1631295344642	2.74577522161286	0.231347599768652	9.24914950444535
199	SALL4	NM_020436	1.13077079476189	111	98.1631295344642	2.97334623826567	0.231347599768652	9.24914950444535
200	SNAI1	NM_005985	1.07983517337621	106	98.1631295344642	2.45527903960483	0.335969762721355	11.5656823491338
262	WNT5A	NM_003392	1.06964804909908	105	98.1631295344642	1.81219851364054	0.335969762721355	12.0575459323767
16	CCND3	AK055519	1.05946092482195	104	98.1631295344642	2.44825310550812	0.335969762721355	12.5587284494757
94	FZD1	NM_003505	1.04927380054481	103	98.1631295344642	1.93871426473103	0.335969762721355	13.069141525769
109	FZD9	NM_003508	1.03908667626768	102	98.1631295344642	1.49131223675888	0.335969762721355	13.5886967865945
95	FZD10	BC074997	1.02889955199054	101	98.1631295344642	3.05386097541967	0.335969762721355	14.1173058572903
178	NOS3	NM_000603	1.02889955199054	101	98.1631295344642	1.99783786301977	0.335969762721355	14.1173058572903
145	LRP10	NM_014045	1.01871242771341	100	98.1631295344642	1.64993102326243	0.520189869302295	14.6548803631944
105	FZD6	NM_003506	0.988151054882008	97	98.1631295344642	2.22497182520682	0.520189869302295	16.3205380463685
259	WNT4	BC057781	0.96777680632774	95	98.1631295344642	2.16552950520043	0.520189869302295	17.4748244301124
15	CCND2	NM_001759	0.947402557773471	93	98.1631295344642	2.36036023667877	0.707338638373121	18.6646724433641
139	LEF1	AF294627	0.947402557773471	93	98.1631295344642	1.92645587051343	0.707338638373121	18.6646724433641
201	SOX17	NM_022454	0.896466936387801	88	98.1631295344642	1.61378134639284	1.06854471495355	21.7980425100888
246	WNT10B	NM_003394	0.865905563556399	85	98.1631295344642	2.06294182004317	1.23552123552124	23.789244935514
8	BIRC5	BC008718	0.814969942170728	80	98.1631295344642	1.55666055671361	1.56492721937748	27.2923176998479
60	DVL2	BC014844	0.804782817893594	79	98.1631295344642	1.15414018081037	1.56492721937748	28.0196496325041
120	ID3	NM_002167	0.753847196507924	74	98.1631295344642	1.39492809743742	1.98365736827275	31.7840869054242
24	CLDN15	NM_014343	0.743660072230789	73	98.1631295344642	1.44247020381426	2.35012512240235	32.5618705576651
7	BIRC5	AY927772	0.738566510092222	72.5	98.1631295344642	1.86018226700234	2.35012512240235	32.9537240948826
142	LRP1	BC045107	0.692724450845119	68	98.1631295344642	1.04278237827414	3.02855039697145	36.5610067142152
198	SALL4	BC111714	0.692724450845119	68	98.1631295344642	2.48099967017748	3.02855039697145	36.5610067142152
208	TCF19	BC033086	0.692724450845119	68	98.1631295344642	1.40653504550571	3.02855039697145	36.5610067142152
116	ID1	NM_181353	0.672350202290851	66	98.1631295344642	1.44697790872642	3.02855039697145	38.2052512951375
204	SOX9	NM_000346	0.651975953736583	64	98.1631295344642	1.56258876728521	3.02855039697145	39.8707703860471
224	TCF7	NM_003202	0.641788829459448	63	98.1631295344642	1.51721494276949	3.28643319297525	40.7108832475392
65	EDN1	NM_001955	0.580666083796644	57	98.1631295344642	1.48385263470088	4.02930402930403	45.8405757101157
69	EFNB1	BC052979	0.57047895951951	56	98.1631295344642	1.48118450750502	4.02930402930403	46.7080955587624
245	WNT10B	BC096353	0.539917586688107	53	98.1631295344642	1.64191458622833	4.83708431306685	49.3251136252099
161	MMP2	BC002576	0.478794841025303	47	98.1631295344642	1.45742800400765	5.89789956878565	54.5604050486313
153	LRP3	NM_002333	0.458420592471035	45	98.1631295344642	1.33464941973142	5.89789956878565	56.2799007597456
242	WNT1	BC074799	0.458420592471035	45	98.1631295344642	1.55630445259898	5.89789956878565	56.2799007597456
129	JUND	NM_005354	0.4482334681939	44	98.1631295344642	1.50840878000495	5.89789956878565	57.129957338213
174	NKD2	BC012176	0.417672095362498	41	98.1631295344642	1.64790250298025	6.13168344260781	59.6210303165901
160	MET	NM_000245	0.407484971085364	40	98.1631295344642	1.03733025453095	6.13168344260781	60.4261152082497
51	DKK3	NM_001018057	0.39729784680823	39	98.1631295344642	1.04340001532406	7.31399747793191	61.2159132620531
132	KREMEN1	NM_032045	0.39729784680823	39	98.1631295344642	1.69978986444214	7.31399747793191	61.2159132620531
62	DVL3	AL110278	0.387110722531096	38	98.1631295344642	0.780350559114311	7.31399747793191	61.9888540558724
70	EFNB1	NM_004429	0.387110722531096	38	98.1631295344642	1.07572322250891	7.31399747793191	61.9888540558724
29	CLDN19	NM_148960	0.356549349699694	35	98.1631295344642	1.30427643376617	7.93700226898607	64.1908286561442
30	CLDN2	BC014424	0.336175101145425	33	98.1631295344642	1.19415528782696	7.93700226898607	65.5459438799868
89	FOXN1	NM_003593	0.254678106928353	25	98.1631295344642	0.960244682757591	7.93700226898607	69.9413668939904
106	FZD7	BC015915	0.254678106928353	25	98.1631295344642	1.45025967952696	7.93700226898607	69.9413668939904
252	WNT2	NM_003391	0.213929609819816	21	98.1631295344642	1.15071597227472	7.93700226898607	71.4993753997625
66	EDN2	NM_001956	0.17318111271128	17	98.1631295344642	1.18154203687386	7.93700226898607	72.6442820971649
115	ID1	NM_002165	0.17318111271128	17	98.1631295344642	0.733901808818878	7.93700226898607	72.6442820971649
19	CLDN10	NM_006984	0.162993988434146	16	98.1631295344642	1.10093263974596	7.93700226898607	72.8692371832149
212	TCF21	NM_003206	0.122245491325609	12	98.1631295344642	1.37546215841376	7.93700226898607	73.5383388674653
175	NKD2	NM_033120	0.0814969942170728	8	98.1631295344642	1.05402565542074	7.93700226898607	73.8740136277824
188	PPARA	AK127072	0.0814969942170728	8	98.1631295344642	0.818457722829283	7.93700226898607	73.8740136277824
253	WNT2B	NM_004185	0.0713098699399387	7	98.1631295344642	0.998184819338594	7.93700226898607	73.9124748536976
147	LRP11	NM_032832	0.0509356213856705	5	98.1631295344642	0.877431644521486	7.93700226898607	73.9410900335554
202	SOX9	BC007951	0.0101871242771341	1	98.1631295344642	1.08412040269805	7.93700226898607	73.8253175481267
All Neg
Row	Gene ID	Gene Name	Score(d)	Numerator(r)	Denominator(s+s0)	Fold Change	q-value(%)	localfdr(%)
2	AXIN1	NM_003502	-2.01705060687255	-198	98.1631295344642	0.134364325446848	0	0
22	CLDN14	NM_012130	-2.01705060687255	-198	98.1631295344642	0.0294213214553197	0	0
26	CLDN17	NM_012131	-2.01705060687255	-198	98.1631295344642	0.0391049883708655	0	0
33	CLDN23	NM_194284	-2.01705060687255	-198	98.1631295344642	0.0582176166200826	0	0
97	FZD2	NM_001466	-2.01705060687255	-198	98.1631295344642	0.115270348389544	0	0
191	PPARD	NM_177435	-2.01705060687255	-198	98.1631295344642	0.0600017854083129	0	0
232	TNFSF11	BC074890	-2.01705060687255	-198	98.1631295344642	0.0423935552435481	0	0
270	WNT9A	BC111960	-2.01705060687255	-198	98.1631295344642	0.0250699728978465	0	0
206	TCF15	NM_004609	-1.99667635831828	-196	98.1631295344642	0.0810819560426902	0	0
50	DKK2	NM_014421	-1.95592786120975	-192	98.1631295344642	0.0571283585555457	0	0
57	DLK1	NM_003836	-1.95592786120975	-192	98.1631295344642	0.041643247616759	0	0
271	WNT9A	NM_003395	-1.95592786120975	-192	98.1631295344642	0.154263712783192	0	0
233	TNFSF11	NM_003701	-1.94574073693261	-191	98.1631295344642	0.14229276198939	0	0
274	WNT9B	NM_003396	-1.92536648837835	-189	98.1631295344642	0.133234733023117	0	0
43	CLDN9	AK091002	-1.89480511554694	-186	98.1631295344642	0.105488877232022	0	0
61	DVL2	NM_004422	-1.87443086699267	-184	98.1631295344642	0.172830263521205	0	0
42	CLDN8	NM_199328	-1.86424374271554	-183	98.1631295344642	0.051679107839126	0	0
240	VEGFC	BC035212	-1.83368236988414	-180	98.1631295344642	0.089593181357482	0	0
230	TIAM2	AK125459	-1.823495245607	-179	98.1631295344642	0.213189045587295	0	0
254	WNT3	BC112116	-1.7929338727756	-176	98.1631295344642	0.204378053033811	0	0
171	NANOG	BC099704	-1.78274674849847	-175	98.1631295344642	0.194221728788762	0	0
10	BMP4	NM_001202	-1.77255962422133	-174	98.1631295344642	0.175522036251918	0	0
48	DKK1	NM_012242	-1.77255962422133	-174	98.1631295344642	0.231042589579644	0	0
68	EDN3	NM_000114	-1.77255962422133	-174	98.1631295344642	0.136499585532798	0	0
248	WNT11	BC074791	-1.77255962422133	-174	98.1631295344642	0.080477002467782	0	0
250	WNT16	BC104919	-1.77255962422133	-174	98.1631295344642	0.14143517474786	0	0
52	DKK3	U32331	-1.75218537566707	-172	98.1631295344642	0.398595660192762	0	0
156	LRP5L	AK125903	-1.7318111271128	-170	98.1631295344642	0.141720211888379	0	0
261	WNT5A	BC064694	-1.7318111271128	-170	98.1631295344642	0.24779282178756	0	0
176	NOS2	NM_000625	-1.68087550572713	-165	98.1631295344642	0.0828828379917064	0	0
265	WNT6	NM_006522	-1.68087550572713	-165	98.1631295344642	0.143136858364376	0	0
268	WNT8A	NM_058244	-1.66050125717286	-163	98.1631295344642	0.12151446746384	0	0
251	WNT16	NM_016087	-1.65031413289572	-162	98.1631295344642	0.0856488677891404	0	0
67	EDN3	DQ096281	-1.62993988434146	-160	98.1631295344642	0.0751373376205096	0.0720590884525311	0
152	LRP2	NM_004525	-1.60956563578719	-158	98.1631295344642	0.208068548405529	0.0720590884525311	0
205	TCF12	NM_003205	-1.59937851151005	-157	98.1631295344642	0.489204711642107	0.0720590884525311	0
193	PPARG	AJ698135	-1.54844289012438	-152	98.1631295344642	0.143022635462497	0.0720590884525311	0.0945155676818979
149	LRP12	BC032109	-1.53825576584725	-151	98.1631295344642	0.315494519290067	0.0720590884525311	0.122571602640475
150	LRP12	NM_013437	-1.53825576584725	-151	98.1631295344642	0.275483453982609	0.0720590884525311	0.122571602640475
164	MMP26	NM_021801	-1.52806864157012	-150	98.1631295344642	0.0671572997084313	0.0720590884525311	0.153000088917636
21	CLDN11	NM_005602	-1.50769439301585	-148	98.1631295344642	0.147840242765315	0.125588697017268	0.221491007638358
194	PPARG	NM_005037	-1.50769439301585	-148	98.1631295344642	0.28881112037475	0.125588697017268	0.221491007638358
96	FZD10	NM_007197	-1.49750726873871	-147	98.1631295344642	0.253015877676006	0.125588697017268	0.25982858764832
269	WNT8B	NM_003393	-1.49750726873871	-147	98.1631295344642	0.316609304711248	0.125588697017268	0.25982858764832
32	CLDN20	NM_001001346	-1.48732014446158	-146	98.1631295344642	0.429637460468972	0.125588697017268	0.301079284703337
266	WNT7A	NM_004625	-1.46694589590731	-144	98.1631295344642	0.336982025002121	0.125588697017268	0.392875139784504
267	WNT7B	NM_058238	-1.45675877163018	-143	98.1631295344642	0.303746899068486	0.125588697017268	0.443697852728635
151	LRP1B	NM_018557	-1.44657164735304	-142	98.1631295344642	0.150156899264386	0.125588697017268	0.497988792553788
135	L1CAM	NM_000425	-1.43638452307591	-141	98.1631295344642	0.238402239530267	0.125588697017268	0.555899761400997
137	LBH	NM_030915	-1.43638452307591	-141	98.1631295344642	0.289653632692511	0.125588697017268	0.555899761400997
163	MMP26	BC101541	-1.43638452307591	-141	98.1631295344642	0.105369718809612	0.125588697017268	0.555899761400997
74	EFNB3	BC042944	-1.41601027452164	-139	98.1631295344642	0.333142456803872	0.231347599768652	0.683410414320446
90	FST	BC004107	-1.40582315024451	-138	98.1631295344642	0.261865561953348	0.231347599768652	0.753443949495186
220	TCF3	NM_003200	-1.40582315024451	-138	98.1631295344642	0.355796746818294	0.231347599768652	0.753443949495186
107	FZD7	NM_003507	-1.35488752885884	-133	98.1631295344642	0.355732149255858	0.335969762721355	1.17508552030372
125	JUN	BC068522	-1.3447004045817	-132	98.1631295344642	0.30244883338127	0.335969762721355	1.27532467816016
41	CLDN8	BC058004	-1.33451328030457	-131	98.1631295344642	0.185290192948339	0.335969762721355	1.3815175246855
93	FZD1	BC051271	-1.2835776589189	-126	98.1631295344642	0.491313419802868	0.520189869302295	2.01367551909657
138	LGR5	NM_003667	-1.27339053464176	-125	98.1631295344642	0.204207250455076	0.520189869302295	2.16314414027396
146	LRP11	BC025239	-1.26320341036463	-124	98.1631295344642	0.394009668539243	0.520189869302295	2.32126422663484
101	FZD5	AK024850	-1.24282916181036	-122	98.1631295344642	0.3629529602049	0.520189869302295	2.66512799218362
214	TCF23	NM_175769	-1.24282916181036	-122	98.1631295344642	0.350773914181139	0.520189869302295	2.66512799218362
64	EDN1	CR605456	-1.22245491325609	-120	98.1631295344642	0.462789076639218	0.707338638373121	3.04875337921577
110	GAST	NM_000805	-1.21226778897896	-119	98.1631295344642	0.456216558601607	0.707338638373121	3.25674218246556
134	KREMEN2	NM_172229	-1.16133216759329	-114	98.1631295344642	0.460033385920464	1.06854471495355	4.47958433640919
179	NRCAM	BC098401	-1.16133216759329	-114	98.1631295344642	0.42351734362253	1.06854471495355	4.47958433640919
76	FGF9	BC069692	-1.14095791903902	-112	98.1631295344642	0.226754710033628	1.06854471495355	5.06403520856451
28	CLDN19	BC030524	-1.13077079476189	-111	98.1631295344642	0.261894292990447	1.06854471495355	5.37896085552089
100	FZD4	NM_012193	-1.13077079476189	-111	98.1631295344642	0.525328441948672	1.06854471495355	5.37896085552089
180	NRCAM	NM_001037132	-1.11039654620762	-109	98.1631295344642	0.573462538939287	1.06854471495355	6.05723259171465
44	CLDN9	NM_020982	-1.07983517337621	-106	98.1631295344642	0.505769484151349	1.23552123552124	7.20541845787045
189	PPARA	BC071932	-1.07983517337621	-106	98.1631295344642	0.48973353887255	1.23552123552124	7.20541845787045
192	PPARG	AJ563370	-1.05946092482195	-104	98.1631295344642	0.287431319178769	1.23552123552124	8.06590208466787
23	CLDN14	NM_144492	-1.02889955199054	-101	98.1631295344642	0.644220953586384	1.23552123552124	9.51261815309618
123	JAG2	NM_002226	-1.02889955199054	-101	98.1631295344642	0.565741407258973	1.23552123552124	9.51261815309618
53	DKK4	BC107046	-0.998338179159142	-98	98.1631295344642	0.708292926960842	1.56492721937748	11.1620165851152
186	POU5F1	NM_203289	-0.988151054882008	-97	98.1631295344642	0.555097894407033	1.56492721937748	11.7596292117332
77	FGF9	BC103978	-0.957589682050606	-94	98.1631295344642	0.383134750384447	1.98365736827275	13.6996551976524
257	WNT3A	BC103921	-0.957589682050606	-94	98.1631295344642	0.555631500583599	1.98365736827275	13.6996551976524
3	AXIN1	NM_181050	-0.947402557773471	-93	98.1631295344642	0.566684237346617	1.98365736827275	14.3957487114468
98	FZD3	NM_017412	-0.916841184942069	-90	98.1631295344642	0.505770280950589	1.98365736827275	16.633776837453
59	DVL1	NM_004421	-0.896466936387801	-88	98.1631295344642	0.52526110590178	2.35012512240235	18.2505702522266
231	TIAM2	NM_001010927	-0.896466936387801	-88	98.1631295344642	0.448232366396619	2.35012512240235	18.2505702522266
140	LEF1	NM_016269	-0.876092687833533	-86	98.1631295344642	0.549992148942569	2.35012512240235	19.9625552674832
263	WNT5B	NM_030775	-0.865905563556399	-85	98.1631295344642	0.43721326019626	2.35012512240235	20.8524835392392
169	NANOG	AK097770	-0.84553131500213	-83	98.1631295344642	0.548485720411214	3.02855039697145	22.6966894388995
243	WNT1	NM_005430	-0.835344190724996	-82	98.1631295344642	0.571372913021289	3.02855039697145	23.6495581979611
71	EFNB2	BC069342	-0.79459569361646	-78	98.1631295344642	0.558302408363992	3.28643319297525	27.6437995931837
187	POU5F1	Z11898	-0.79459569361646	-78	98.1631295344642	0.72745036865918	3.28643319297525	27.6437995931837
55	DKKL1	BC030581	-0.784408569339326	-77	98.1631295344642	0.617732210572541	3.28643319297525	28.6817687116434
207	TCF19	BC002493	-0.784408569339326	-77	98.1631295344642	0.658011955874807	3.28643319297525	28.6817687116434
108	FZD8	NM_031866	-0.723285823676521	-71	98.1631295344642	0.475698228526971	3.28643319297525	35.1155301756344
103	FZD5	NM_003468	-0.713098699399387	-70	98.1631295344642	0.528557016369492	4.83708431306685	36.2055819054998
273	WNT9B	BC064534	-0.713098699399387	-70	98.1631295344642	0.700566335353565	4.83708431306685	36.2055819054998
54	DKK4	NM_014420	-0.702911575122253	-69	98.1631295344642	0.703161003226837	4.83708431306685	37.2959684290845
25	CLDN16	NM_006580	-0.672350202290851	-66	98.1631295344642	0.76494243003799	4.83708431306685	40.5510775249112
31	CLDN2	NM_020384	-0.672350202290851	-66	98.1631295344642	0.670743639213446	4.83708431306685	40.5510775249112
37	CLDN5	NM_003277	-0.672350202290851	-66	98.1631295344642	0.489169377014297	4.83708431306685	40.5510775249112
173	NKD1	NM_033119	-0.672350202290851	-66	98.1631295344642	0.691836984603337	4.83708431306685	40.5510775249112
241	VEGFC	NM_005429	-0.672350202290851	-66	98.1631295344642	0.522767783745579	4.83708431306685	40.5510775249112
210	TCF20	NM_005650	-0.662163078013717	-65	98.1631295344642	0.564865896705941	4.83708431306685	41.6247325185999
223	TCF7	BC048769	-0.662163078013717	-65	98.1631295344642	0.633043489781034	4.83708431306685	41.6247325185999
78	FGF9	NM_002010	-0.651975953736583	-64	98.1631295344642	0.406650509991378	4.83708431306685	42.6896812198563
4	AXIN2	BC101533	-0.62141458090518	-61	98.1631295344642	0.546796220946075	5.13134933735792	45.8142933264809
20	CLDN11	BC013577	-0.62141458090518	-61	98.1631295344642	0.40013738685717	5.13134933735792	45.8142933264809
56	DKKL1	NM_014419	-0.611227456628046	-60	98.1631295344642	0.816516377988903	5.13134933735792	46.8270049991514
75	EFNB3	NM_001406	-0.601040332350912	-59	98.1631295344642	0.504766802022727	5.13134933735792	47.8231323268613
58	DVL1	BC050454	-0.499169089579571	-49	98.1631295344642	0.802441216400504	7.31399747793191	56.6917085132394
49	DKK2	BC075077	-0.488981965302437	-48	98.1631295344642	0.611906336450726	7.31399747793191	57.4578811711623
213	TCF21	NM_198392	-0.468607716748169	-46	98.1631295344642	0.928262781273336	7.93700226898607	58.9194785032117
247	WNT11	AK075540	-0.4482334681939	-44	98.1631295344642	0.618180351589447	8.15313718539525	60.2858099055071
249	WNT11	NM_004626	-0.39729784680823	-39	98.1631295344642	1.13105335647129	8.7205966724039	63.2987623158609
131	KREMEN1	NM_001039570	-0.325987976868291	-32	98.1631295344642	0.69576892342009	9.73687666914759	66.6270212668052
83	FN1	CR749317	-0.305613728314023	-30	98.1631295344642	0.82909831481024	9.73687666914759	67.4118254132583
195	PPARG	NM_015869	-0.264865231205487	-26	98.1631295344642	0.982203894353438	10.3959532530961	68.7953039960377
18	CLDN10	BC010920	-0.203742485542682	-20	98.1631295344642	0.886018846647905	11.1888111888112	70.4872114656617
148	LRP12	BC017381	-0.152806864157012	-15	98.1631295344642	1.09882965705691	11.7331487410228	71.6289341493042
158	LRP6	NM_002336	-0.0814969942170728	-8	98.1631295344642	0.966504440546136	11.7331487410228	72.8793282334014
154	LRP4	NM_002334	-0.0611227456628046	-6	98.1631295344642	0.881711390301975	11.7331487410228	73.15986033649
255	WNT3	BC114219	-0.0407484971085364	-4	98.1631295344642	1.01460642421222	11.7331487410228	73.4030856240131
272	WNT9B	AK127268	-0.0407484971085364	-4	98.1631295344642	0.97101785659264	11.7331487410228	73.4030856240131
203	SOX9	BC056420	-0.0203742485542682	-2	98.1631295344642	1.02543181090662	11.7331487410228	73.6056529608157
136	L1CAM	NM_024003	-0.0101871242771341	-1	98.1631295344642	1.2064747990481	11.7331487410228	73.6905537890836

## Sheet: Sample Size
Sample Size = 72
number of genes	cutpoint	FDR,1-power	FDR90	FDR10	FNR,type1 error	FNR90	FNR10
10	0.998338	1	1	0.932308	0.0373833	0.0381973	0.0347916
13	0.947888	1	1	0.854762	0.0487807	0.0508012	0.0416586
18	0.896467	0.961111	1	0.873214	0.0670467	0.0698155	0.0609042
24	0.845531	0.930952	1	0.822995	0.0910819	0.0953143	0.0803819
32	0.784409	0.889676	1	0.78651	0.117767	0.12531	0.106658
43	0.702912	0.861905	0.931264	0.809006	0.161664	0.168306	0.149847
57	0.621415	0.770663	0.857475	0.712857	0.202938	0.221168	0.186328
76	0.550105	0.739718	0.788197	0.694664	0.284736	0.309551	0.271771
102	0.458421	0.618952	0.667145	0.59039	0.36943	0.40086	0.349634
136	0.346362	0.510936	0.542197	0.454493	0.503709	0.536447	0.443966
Sample Size = 144
number of genes	cutpoint	FDR,1-power	FDR90	FDR10	FNR,type1 error	FNR90	FNR10
10	0.998338	1	1	0.932308	0.0373833	0.0381973	0.0347916
13	0.947888	1	1	0.854762	0.0487807	0.0508012	0.0416586
18	0.896467	0.961111	1	0.873214	0.0670467	0.0698155	0.0609042
24	0.845531	0.930952	1	0.822995	0.0910819	0.0953143	0.0803819
32	0.784409	0.889676	1	0.78651	0.117767	0.12531	0.106658
43	0.702912	0.861905	0.931264	0.809006	0.161664	0.168306	0.149847
57	0.621415	0.770663	0.857475	0.712857	0.202938	0.221168	0.186328
76	0.550105	0.739718	0.788197	0.694664	0.284736	0.309551	0.271771
102	0.458421	0.618952	0.667145	0.59039	0.36943	0.40086	0.349634
136	0.346362	0.510936	0.542197	0.454493	0.503709	0.536447	0.443966
Sample Size = 216
number of genes	cutpoint	FDR,1-power	FDR90	FDR10	FNR,type1 error	FNR90	FNR10
10	0.998338	1	1	0.932308	0.0373833	0.0381973	0.0347916
13	0.947888	1	1	0.854762	0.0487807	0.0508012	0.0416586
18	0.896467	0.961111	1	0.873214	0.0670467	0.0698155	0.0609042
24	0.845531	0.930952	1	0.822995	0.0910819	0.0953143	0.0803819
32	0.784409	0.889676	1	0.78651	0.117767	0.12531	0.106658
43	0.702912	0.861905	0.931264	0.809006	0.161664	0.168306	0.149847
57	0.621415	0.770663	0.857475	0.712857	0.202938	0.221168	0.186328
76	0.550105	0.739718	0.788197	0.694664	0.284736	0.309551	0.271771
102	0.458421	0.618952	0.667145	0.59039	0.36943	0.40086	0.349634
136	0.346362	0.510936	0.542197	0.454493	0.503709	0.536447	0.443966
Sample Size = 360
number of genes	cutpoint	FDR,1-power	FDR90	FDR10	FNR,type1 error	FNR90	FNR10
10	0.998338	1	1	0.932308	0.0373833	0.0381973	0.0347916
13	0.947888	1	1	0.854762	0.0487807	0.0508012	0.0416586
18	0.896467	0.961111	1	0.873214	0.0670467	0.0698155	0.0609042
24	0.845531	0.930952	1	0.822995	0.0910819	0.0953143	0.0803819
32	0.784409	0.889676	1	0.78651	0.117767	0.12531	0.106658
43	0.702912	0.861905	0.931264	0.809006	0.161664	0.168306	0.149847
57	0.621415	0.770663	0.857475	0.712857	0.202938	0.221168	0.186328
76	0.550105	0.739718	0.788197	0.694664	0.284736	0.309551	0.271771
102	0.458421	0.618952	0.667145	0.59039	0.36943	0.40086	0.349634
136	0.346362	0.510936	0.542197	0.454493	0.503709	0.536447	0.443966

## Sheet: Current Settings
Input Parameters
Questions	Values
File Path	/Users/CARPLAS/Dropbox/Carlos_Respaldo/Jorge_Transcriptoma60/Wnt/Logaritmo2_Wnt_SAM.xlsx
Data Type	Two class unpaired
Array or Seq data?	Array
Arrays centered?	FALSE
Delta	0.25
Minimum fold change	0
Test statistic	Wilcoxon
Are data are log scale?	TRUE
Number of permutations	100
Input percentile for exchangeability factor s0	Automatic
Number of neighbors for KNN	10
Seed for Random number generator	1234567
Computed Values
Questions	Values
Estimated proportion of non-null features (genes)	0.175824175824176
s0 percentile	0.05
False Discovery Rate	0.087205966724039
Estimated tail strength	0.836619982395436
Estimated standard error of tail strength	0.144811329083112
